# Supplementary material for: Causal association of smoking, blood lipids, and bladder cancer: Insights from a multivariable and mediation mendelian randomization investigation
Source: J Cancer. 2024 Feb 12;15(7):1929–39. doi: 10.7150/jca.92306 (PMC10905390; doi:10.7150/jca.92306)
Supplement: Supplementary file 2 — Supplementary tables. [file jcav15p1929s2.xls]

## Sheet: Table S1
Supplementary Table S1. Harmonized data for the MR analyses between blood lipids and bladder cancer.
pos.exposure	chr.exposure	beta.exposure	pval.exposure	samplesize.exposure	se.exposure	id.exposure	SNP	effect_allele.exposure	other_allele.exposure	eaf.exposure	exposure	mr_keep.exposure	pval_origin.exposure	data_source.exposure	F
40035928	1	-0.0407124	7.00003e-19	NA	0.00476389	met-d-ApoA1	rs3768321	T	G	0.19653	Apolipoprotein A1 || id:met-d-ApoA1	TRUE	reported	igd	60.269
110232983	1	0.0338783	7.10068e-16	NA	0.00423198	met-d-ApoA1	rs140584594	G	A	0.730105	Apolipoprotein A1 || id:met-d-ApoA1	TRUE	reported	igd	52.0756
62906489	1	-0.0457692	2.09991e-31	NA	0.00398618	met-d-ApoA1	rs638714	T	G	0.345931	Apolipoprotein A1 || id:met-d-ApoA1	TRUE	reported	igd	109.191
182154990	1	-0.0261245	2.60016e-11	NA	0.00400223	met-d-ApoA1	rs61805076	C	T	0.334061	Apolipoprotein A1 || id:met-d-ApoA1	TRUE	reported	igd	34.9545
109821307	1	-0.0282516	1.09999e-10	NA	0.00450847	met-d-ApoA1	rs583104	T	G	0.773381	Apolipoprotein A1 || id:met-d-ApoA1	TRUE	reported	igd	32.2042
230305312	1	0.0471615	2.80027e-35	NA	0.00387787	met-d-ApoA1	rs1321257	A	G	0.613219	Apolipoprotein A1 || id:met-d-ApoA1	TRUE	reported	igd	121.543
220970028	1	0.0356997	8.30042e-19	NA	0.00413949	met-d-ApoA1	rs2642438	G	A	0.703836	Apolipoprotein A1 || id:met-d-ApoA1	TRUE	reported	igd	61.1756
26987646	1	-0.0967772	2.90001e-14	NA	0.0127715	met-d-ApoA1	rs193084249	G	A	0.023362	Apolipoprotein A1 || id:met-d-ApoA1	TRUE	reported	igd	49.2028
150940625	1	0.0337148	1.20005e-14	NA	0.00456104	met-d-ApoA1	rs267738	G	T	0.219647	Apolipoprotein A1 || id:met-d-ApoA1	TRUE	reported	igd	44.8582
20363666	2	-0.0286024	1.50003e-14	NA	0.0037984	met-d-ApoA1	rs35135293	T	C	0.516746	Apolipoprotein A1 || id:met-d-ApoA1	TRUE	reported	igd	47.0381
165508389	2	0.0214133	5.60003e-09	NA	0.00384852	met-d-ApoA1	rs10184004	T	C	0.4061	Apolipoprotein A1 || id:met-d-ApoA1	TRUE	reported	igd	25.458
21231524	2	0.0563524	8.19974e-33	NA	0.0046608	met-d-ApoA1	rs676210	A	G	0.205765	Apolipoprotein A1 || id:met-d-ApoA1	TRUE	reported	igd	119.567
27730940	2	-0.0388803	5.70033e-23	NA	0.00386321	met-d-ApoA1	rs1260326	C	T	0.603982	Apolipoprotein A1 || id:met-d-ApoA1	TRUE	reported	igd	83.2774
211540507	2	-0.0245086	4.49997e-09	NA	0.00407088	met-d-ApoA1	rs1047891	A	C	0.314995	Apolipoprotein A1 || id:met-d-ApoA1	TRUE	reported	igd	29.8375
227092802	2	-0.0294126	1.59993e-15	NA	0.00394465	met-d-ApoA1	rs2176040	G	A	0.646743	Apolipoprotein A1 || id:met-d-ApoA1	TRUE	reported	igd	45.5067
103188709	4	-0.0691371	3.19963e-23	NA	0.00720567	met-d-ApoA1	rs13107325	T	C	0.074284	Apolipoprotein A1 || id:met-d-ApoA1	TRUE	reported	igd	75.7
69373407	4	0.0249437	6.69993e-09	NA	0.00451725	met-d-ApoA1	rs9884390	C	T	0.234045	Apolipoprotein A1 || id:met-d-ApoA1	TRUE	reported	igd	25.6765
31319923	6	-0.0356608	5.00035e-14	NA	0.00473558	met-d-ApoA1	rs36057735	G	C	0.199037	Apolipoprotein A1 || id:met-d-ApoA1	TRUE	reported	igd	46.6788
34223098	6	-0.0356676	1.29999e-10	NA	0.00558266	met-d-ApoA1	rs112495680	G	A	0.133419	Apolipoprotein A1 || id:met-d-ApoA1	TRUE	reported	igd	33.8624
127456122	6	-0.0210119	3.2e-08	NA	0.00380697	met-d-ApoA1	rs9491697	G	A	0.463611	Apolipoprotein A1 || id:met-d-ApoA1	TRUE	reported	igd	25.274
42915021	6	0.0228491	2.80001e-09	NA	0.00378923	met-d-ApoA1	rs9471972	A	G	0.53618	Apolipoprotein A1 || id:met-d-ApoA1	TRUE	reported	igd	29.89
1066297	7	-0.0231436	7.10003e-09	NA	0.00384252	met-d-ApoA1	rs3735687	G	A	0.42282	Apolipoprotein A1 || id:met-d-ApoA1	TRUE	reported	igd	30.0924
130437476	7	-0.0232741	2.1e-08	NA	0.00420135	met-d-ApoA1	rs7810507	A	G	0.281086	Apolipoprotein A1 || id:met-d-ApoA1	TRUE	reported	igd	25.1983
9184231	8	0.10037	4.00037e-53	NA	0.00658273	met-d-ApoA1	rs4240624	A	G	0.909226	Apolipoprotein A1 || id:met-d-ApoA1	TRUE	reported	igd	191.681
19750044	8	-0.0636132	6.4998e-12	NA	0.00929643	met-d-ApoA1	rs59347135	G	C	0.045804	Apolipoprotein A1 || id:met-d-ApoA1	TRUE	reported	igd	40.7196
116624987	8	0.0343437	1.99986e-18	NA	0.00383632	met-d-ApoA1	rs2737214	G	C	0.558518	Apolipoprotein A1 || id:met-d-ApoA1	TRUE	reported	igd	66.9749
19766233	8	-0.119137	2.09991e-18	NA	0.0142572	met-d-ApoA1	rs139915535	G	A	0.018003	Apolipoprotein A1 || id:met-d-ApoA1	TRUE	reported	igd	57.7805
19824667	8	0.0818847	8.60003e-87	NA	0.00418142	met-d-ApoA1	rs15285	T	C	0.286536	Apolipoprotein A1 || id:met-d-ApoA1	TRUE	reported	igd	316.347
144305353	8	0.0278722	2.49977e-11	NA	0.00424161	met-d-ApoA1	rs7388248	C	G	0.27689	Apolipoprotein A1 || id:met-d-ApoA1	TRUE	reported	igd	35.81
15304782	9	0.0439629	1.99986e-16	NA	0.00544348	met-d-ApoA1	rs686030	A	C	0.859547	Apolipoprotein A1 || id:met-d-ApoA1	TRUE	reported	igd	53.7268
107586753	9	0.0367003	1e-11	NA	0.00561927	met-d-ApoA1	rs2066714	C	T	0.128934	Apolipoprotein A1 || id:met-d-ApoA1	TRUE	reported	igd	34.826
107647019	9	0.059128	2.09991e-21	NA	0.00608504	met-d-ApoA1	rs11789603	T	C	0.108813	Apolipoprotein A1 || id:met-d-ApoA1	TRUE	reported	igd	78.081
107661742	9	-0.0501257	1.10002e-32	NA	0.00429275	met-d-ApoA1	rs2740488	C	A	0.265313	Apolipoprotein A1 || id:met-d-ApoA1	TRUE	reported	igd	112.829
45998984	10	-0.0348625	1e-14	NA	0.00454019	met-d-ApoA1	rs148063610	C	CAAATAAAT	0.763377	Apolipoprotein A1 || id:met-d-ApoA1	TRUE	reported	igd	50.5497
113921825	10	-0.0403616	5.90065e-23	NA	0.00421006	met-d-ApoA1	rs2792735	A	G	0.720334	Apolipoprotein A1 || id:met-d-ApoA1	TRUE	reported	igd	75.5806
113983758	10	-0.0375834	7.19946e-12	NA	0.00541482	met-d-ApoA1	rs60847460	T	C	0.143326	Apolipoprotein A1 || id:met-d-ApoA1	TRUE	reported	igd	39.9299
5262778	10	-0.027515	4.60002e-08	NA	0.00525923	met-d-ApoA1	rs140168704	T	C	0.153529	Apolipoprotein A1 || id:met-d-ApoA1	TRUE	reported	igd	22.6486
116727936	11	0.0738089	4.79954e-56	NA	0.00483169	met-d-ApoA1	rs625145	T	A	0.188126	Apolipoprotein A1 || id:met-d-ApoA1	TRUE	reported	igd	191.82
61605499	11	-0.0418608	3.59998e-28	NA	0.00395264	met-d-ApoA1	rs174578	A	T	0.350972	Apolipoprotein A1 || id:met-d-ApoA1	TRUE	reported	igd	91.9417
75451281	11	-0.0629938	6.59933e-34	NA	0.00519717	met-d-ApoA1	rs559355	T	A	0.157985	Apolipoprotein A1 || id:met-d-ApoA1	TRUE	reported	igd	121.62
47475189	11	-0.036632	3.10027e-20	NA	0.00394612	met-d-ApoA1	rs35184771	T	G	0.352775	Apolipoprotein A1 || id:met-d-ApoA1	TRUE	reported	igd	70.5595
116916060	11	-0.115595	3.50002e-09	NA	0.0191313	met-d-ApoA1	rs144018203	C	G	0.010654	Apolipoprotein A1 || id:met-d-ApoA1	TRUE	reported	igd	32.4247
103556109	12	-0.0224185	1.40001e-09	NA	0.00380358	met-d-ApoA1	rs7956099	C	T	0.474977	Apolipoprotein A1 || id:met-d-ApoA1	TRUE	reported	igd	28.8528
123796238	12	0.0402304	2.19999e-08	NA	0.00696442	met-d-ApoA1	rs4759375	T	C	0.084878	Apolipoprotein A1 || id:met-d-ApoA1	TRUE	reported	igd	28.9406
125324798	12	-0.0553923	7.39946e-22	NA	0.00581321	met-d-ApoA1	rs61941676	A	C	0.127214	Apolipoprotein A1 || id:met-d-ApoA1	TRUE	reported	igd	78.4607
112486818	12	-0.018647	4.90004e-08	NA	0.003821	met-d-ApoA1	rs17696736	G	A	0.430239	Apolipoprotein A1 || id:met-d-ApoA1	TRUE	reported	igd	19.6205
125259888	12	-0.0380492	2.29985e-22	NA	0.00411307	met-d-ApoA1	rs838876	G	A	0.681444	Apolipoprotein A1 || id:met-d-ApoA1	TRUE	reported	igd	72.376
109873227	12	0.0305316	2.70023e-16	NA	0.00377624	met-d-ApoA1	rs6606717	C	A	0.523163	Apolipoprotein A1 || id:met-d-ApoA1	TRUE	reported	igd	53.5455
24759319	14	-0.0203483	1.89998e-08	NA	0.00380192	met-d-ApoA1	rs941507	C	G	0.460822	Apolipoprotein A1 || id:met-d-ApoA1	TRUE	reported	igd	23.6824
105258892	14	-0.0222741	1.79999e-09	NA	0.00389388	met-d-ApoA1	rs2494748	T	C	0.616244	Apolipoprotein A1 || id:met-d-ApoA1	TRUE	reported	igd	27.01
58547878	15	0.0339997	6.4e-10	NA	0.00553299	met-d-ApoA1	rs12904367	A	G	0.141255	Apolipoprotein A1 || id:met-d-ApoA1	TRUE	reported	igd	32.2816
58680954	15	-0.109937	5.90201e-181	NA	0.00387605	met-d-ApoA1	rs2043085	C	T	0.61268	Apolipoprotein A1 || id:met-d-ApoA1	TRUE	reported	igd	663.903
58723426	15	0.119876	1.69824e-157	NA	0.00456905	met-d-ApoA1	rs1077835	G	A	0.219721	Apolipoprotein A1 || id:met-d-ApoA1	TRUE	reported	igd	569.831
56993324	16	0.173869	1e-200	NA	0.00402868	met-d-ApoA1	rs3764261	A	C	0.324423	Apolipoprotein A1 || id:met-d-ApoA1	TRUE	reported	igd	1545.39
57049137	16	-0.139409	5.10035e-38	NA	0.0111229	met-d-ApoA1	rs75911530	A	G	0.032886	Apolipoprotein A1 || id:met-d-ApoA1	TRUE	reported	igd	142.437
81534790	16	0.0299799	1.39991e-14	NA	0.00410879	met-d-ApoA1	rs2925979	C	T	0.69893	Apolipoprotein A1 || id:met-d-ApoA1	TRUE	reported	igd	43.5452
57151796	16	-0.0239049	1.89998e-08	NA	0.00423367	met-d-ApoA1	rs8058512	T	C	0.72404	Apolipoprotein A1 || id:met-d-ApoA1	TRUE	reported	igd	26.2843
67976320	16	-0.0738551	3.10027e-13	NA	0.0104562	met-d-ApoA1	rs4986970	T	A	0.033916	Apolipoprotein A1 || id:met-d-ApoA1	TRUE	reported	igd	41.1482
41926126	17	-0.127577	1.50003e-33	NA	0.0108251	met-d-ApoA1	rs72836561	T	C	0.031483	Apolipoprotein A1 || id:met-d-ApoA1	TRUE	reported	igd	114.334
76391653	17	0.0209724	2.19999e-08	NA	0.00379237	met-d-ApoA1	rs4969141	T	C	0.489523	Apolipoprotein A1 || id:met-d-ApoA1	TRUE	reported	igd	25.3021
26713970	17	-0.0275007	2.19989e-12	NA	0.00377934	met-d-ApoA1	rs967645	T	C	0.516501	Apolipoprotein A1 || id:met-d-ApoA1	TRUE	reported	igd	43.4844
66823805	17	-0.0527422	2.80001e-10	NA	0.00813	met-d-ApoA1	rs112001035	A	G	0.059725	Apolipoprotein A1 || id:met-d-ApoA1	TRUE	reported	igd	35.9648
47147524	18	0.12845	3.19963e-12	NA	0.017971	met-d-ApoA1	rs117687565	T	C	0.012015	Apolipoprotein A1 || id:met-d-ApoA1	TRUE	reported	igd	45.0949
47109955	18	0.317423	8.80035e-85	NA	0.016504	met-d-ApoA1	rs77960347	G	A	0.013239	Apolipoprotein A1 || id:met-d-ApoA1	TRUE	reported	igd	303.741
47158234	18	0.0937144	2.70023e-83	NA	0.00490561	met-d-ApoA1	rs9304381	T	C	0.818411	Apolipoprotein A1 || id:met-d-ApoA1	TRUE	reported	igd	301.178
47134250	18	-0.090652	1.2e-08	NA	0.0165612	met-d-ApoA1	rs62101704	A	G	0.013683	Apolipoprotein A1 || id:met-d-ApoA1	TRUE	reported	igd	25.5308
11347657	19	-0.118196	1.9002e-32	NA	0.0102606	met-d-ApoA1	rs737338	T	C	0.035188	Apolipoprotein A1 || id:met-d-ApoA1	TRUE	reported	igd	109.262
8461663	19	0.0256089	7.50067e-12	NA	0.00388249	met-d-ApoA1	rs12976739	A	G	0.396152	Apolipoprotein A1 || id:met-d-ApoA1	TRUE	reported	igd	36.1179
54819630	19	0.0266432	4.19952e-12	NA	0.00409164	met-d-ApoA1	rs2781752	A	G	0.318159	Apolipoprotein A1 || id:met-d-ApoA1	TRUE	reported	igd	35.4526
45413233	19	0.0912195	9.30037e-42	NA	0.00697406	met-d-ApoA1	rs1065853	T	G	0.080584	Apolipoprotein A1 || id:met-d-ApoA1	TRUE	reported	igd	142.065
45442528	19	0.045962	2.19989e-31	NA	0.00402901	met-d-ApoA1	rs12977604	G	C	0.499958	Apolipoprotein A1 || id:met-d-ApoA1	TRUE	reported	igd	121.678
11265020	19	0.0250187	1.6e-10	NA	0.00386749	met-d-ApoA1	rs11671872	A	G	0.412466	Apolipoprotein A1 || id:met-d-ApoA1	TRUE	reported	igd	34.9218
43042364	20	-0.12264	3.40017e-28	NA	0.0110415	met-d-ApoA1	rs1800961	T	C	0.030197	Apolipoprotein A1 || id:met-d-ApoA1	TRUE	reported	igd	101.463
46340596	20	0.0364361	6.09958e-16	NA	0.00467909	met-d-ApoA1	rs4239651	C	T	0.794244	Apolipoprotein A1 || id:met-d-ApoA1	TRUE	reported	igd	49.9544
17597531	20	-0.0307677	3.69999e-10	NA	0.00506121	met-d-ApoA1	rs2236252	T	C	0.167034	Apolipoprotein A1 || id:met-d-ApoA1	TRUE	reported	igd	30.3215
46271452	21	-0.0208265	4.79999e-08	NA	0.00378849	met-d-ApoA1	rs235314	T	C	0.532685	Apolipoprotein A1 || id:met-d-ApoA1	TRUE	reported	igd	24.8554
21982892	22	-0.0407307	1.99986e-17	NA	0.00489623	met-d-ApoA1	rs2298428	T	C	0.182554	Apolipoprotein A1 || id:met-d-ApoA1	TRUE	reported	igd	57.0065
55518467	1	-0.0325954	1.10002e-14	NA	0.00430629	met-d-ApoB	rs2495477	G	A	0.393807	Apolipoprotein B || id:met-d-ApoB	TRUE	reported	igd	58.4039
25713234	1	0.0249194	3.69999e-10	NA	0.00412416	met-d-ApoB	rs1293261	T	A	0.525195	Apolipoprotein B || id:met-d-ApoB	TRUE	reported	igd	35.6501
62999675	1	0.0423139	1.59993e-24	NA	0.0043099	met-d-ApoB	rs7534572	G	C	0.647484	Apolipoprotein B || id:met-d-ApoB	TRUE	reported	igd	94.1334
109817590	1	-0.115805	1.69824e-122	NA	0.00496122	met-d-ApoB	rs12740374	T	G	0.221059	Apolipoprotein B || id:met-d-ApoB	TRUE	reported	igd	533.94
55505647	1	-0.324428	3.59998e-98	NA	0.0157124	met-d-ApoB	rs11591147	T	G	0.017458	Apolipoprotein B || id:met-d-ApoB	TRUE	reported	igd	417.031
55526428	1	0.0941849	2.90001e-16	NA	0.0115436	met-d-ApoB	rs11206517	G	T	0.033009	Apolipoprotein B || id:met-d-ApoB	TRUE	reported	igd	65.2046
234852760	1	0.0309865	8.00018e-15	NA	0.00412434	met-d-ApoB	rs553427	T	C	0.517038	Apolipoprotein B || id:met-d-ApoB	TRUE	reported	igd	55.2082
27598097	2	-0.0377519	1.69981e-19	NA	0.00424124	met-d-ApoB	rs4665972	C	T	0.604608	Apolipoprotein B || id:met-d-ApoB	TRUE	reported	igd	78.4676
21232195	2	0.0881127	2.30144e-105	NA	0.00412539	met-d-ApoB	rs693	A	G	0.520903	Apolipoprotein B || id:met-d-ApoB	TRUE	reported	igd	447.67
44072576	2	-0.0479627	5.10035e-28	NA	0.00441651	met-d-ApoB	rs4299376	T	G	0.676279	Apolipoprotein B || id:met-d-ApoB	TRUE	reported	igd	116.026
136538191	3	0.0283053	1.6e-08	NA	0.00504235	met-d-ApoB	rs7610507	G	C	0.786511	Apolipoprotein B || id:met-d-ApoB	TRUE	reported	igd	30.9704
74656539	5	0.0592854	5.10035e-46	NA	0.00421018	met-d-ApoB	rs12916	C	T	0.400342	Apolipoprotein B || id:met-d-ApoB	TRUE	reported	igd	194.526
156443066	5	0.045538	2.49977e-26	NA	0.00430187	met-d-ApoB	rs4704834	G	A	0.644037	Apolipoprotein B || id:met-d-ApoB	TRUE	reported	igd	109.52
74472939	5	0.0381423	1.20005e-18	NA	0.00429682	met-d-ApoB	rs7707394	A	G	0.357078	Apolipoprotein B || id:met-d-ApoB	TRUE	reported	igd	76.9201
52106278	5	-0.0587026	4.39997e-08	NA	0.0103646	met-d-ApoB	rs1499279	G	T	0.04162	Apolipoprotein B || id:met-d-ApoB	TRUE	reported	igd	31.6438
122827953	5	-0.0228087	1.6e-08	NA	0.00415328	met-d-ApoB	rs1500188	G	A	0.450398	Apolipoprotein B || id:met-d-ApoB	TRUE	reported	igd	29.6464
32412388	6	0.0314433	1.89998e-09	NA	0.00508289	met-d-ApoB	rs4935356	A	T	0.244148	Apolipoprotein B || id:met-d-ApoB	TRUE	reported	igd	42.0068
160476945	6	-0.0487347	1.59993e-17	NA	0.00576481	met-d-ApoB	rs3777411	T	C	0.150744	Apolipoprotein B || id:met-d-ApoB	TRUE	reported	igd	70.0219
16134247	6	-0.0246427	3.79997e-09	NA	0.00415297	met-d-ApoB	rs6920309	T	C	0.456844	Apolipoprotein B || id:met-d-ApoB	TRUE	reported	igd	34.6908
26123502	6	-0.0489562	1.09999e-09	NA	0.007935	met-d-ApoB	rs115740542	C	T	0.073599	Apolipoprotein B || id:met-d-ApoB	TRUE	reported	igd	37.6221
32601288	6	0.0515684	5.50047e-20	NA	0.00534664	met-d-ApoB	rs72848251	A	G	0.19466	Apolipoprotein B || id:met-d-ApoB	TRUE	reported	igd	96.0285
44584551	7	0.0326945	2.39999e-10	NA	0.00532662	met-d-ApoB	rs10260606	C	G	0.182659	Apolipoprotein B || id:met-d-ApoB	TRUE	reported	igd	36.7407
21488929	7	0.0219338	4.90004e-08	NA	0.00425634	met-d-ApoB	rs2107449	G	A	0.379853	Apolipoprotein B || id:met-d-ApoB	TRUE	reported	igd	26.0886
9184691	8	0.0392362	4.79999e-09	NA	0.00686012	met-d-ApoB	rs6601299	C	T	0.899273	Apolipoprotein B || id:met-d-ApoB	TRUE	reported	igd	32.1031
126506694	8	-0.0666955	4.19952e-58	NA	0.00428309	met-d-ApoB	rs112875651	A	G	0.392383	Apolipoprotein B || id:met-d-ApoB	TRUE	reported	igd	244.608
19830921	8	-0.0399066	3.50026e-11	NA	0.00625157	met-d-ApoB	rs10096633	T	C	0.123912	Apolipoprotein B || id:met-d-ApoB	TRUE	reported	igd	39.803
59398461	8	-0.0265725	1.09999e-10	NA	0.0043792	met-d-ApoB	rs10504255	A	G	0.662963	Apolipoprotein B || id:met-d-ApoB	TRUE	reported	igd	36.3232
116658583	8	-0.0274756	4e-09	NA	0.00461044	met-d-ApoB	rs2737245	T	G	0.278598	Apolipoprotein B || id:met-d-ApoB	TRUE	reported	igd	34.9298
136149711	9	0.0564133	4.19952e-27	NA	0.00533528	met-d-ApoB	rs115478735	T	A	0.18331	Apolipoprotein B || id:met-d-ApoB	TRUE	reported	igd	109.758
61557803	11	-0.0393977	5.19996e-21	NA	0.00431288	met-d-ApoB	rs102275	C	T	0.349784	Apolipoprotein B || id:met-d-ApoB	TRUE	reported	igd	81.3057
126260684	11	0.0563956	2.49977e-13	NA	0.00746469	met-d-ApoB	rs12804228	G	A	0.084719	Apolipoprotein B || id:met-d-ApoB	TRUE	reported	igd	56.7878
5701074	11	0.0406972	4.09996e-08	NA	0.0080349	met-d-ApoB	rs11601507	A	C	0.069166	Apolipoprotein B || id:met-d-ApoB	TRUE	reported	igd	24.5472
116648917	11	-0.0761792	1.69981e-38	NA	0.00607905	met-d-ApoB	rs964184	C	G	0.867255	Apolipoprotein B || id:met-d-ApoB	TRUE	reported	igd	153.969
112007756	12	0.0240429	4.09996e-09	NA	0.00413175	met-d-ApoB	rs653178	T	C	0.51605	Apolipoprotein B || id:met-d-ApoB	TRUE	reported	igd	33.2358
9172646	12	0.0243935	4.60002e-08	NA	0.00420531	met-d-ApoB	rs10842724	C	T	0.412905	Apolipoprotein B || id:met-d-ApoB	TRUE	reported	igd	33.2083
114551993	13	0.0266122	6.4e-10	NA	0.0043942	met-d-ApoB	rs6602909	C	T	0.328949	Apolipoprotein B || id:met-d-ApoB	TRUE	reported	igd	35.9912
32947133	13	0.0269396	3.40001e-09	NA	0.00472179	met-d-ApoB	rs35596121	C	CT	0.712157	Apolipoprotein B || id:met-d-ApoB	TRUE	reported	igd	34.2498
24874026	14	0.0245627	8.60003e-10	NA	0.00413924	met-d-ApoB	rs72694391	C	T	0.482099	Apolipoprotein B || id:met-d-ApoB	TRUE	reported	igd	34.6801
58678720	15	-0.0536178	5.10035e-36	NA	0.00434758	met-d-ApoB	rs261290	C	T	0.654642	Apolipoprotein B || id:met-d-ApoB	TRUE	reported	igd	149.786
58725839	15	0.040241	1.10002e-17	NA	0.00455195	met-d-ApoB	rs633695	G	A	0.29236	Apolipoprotein B || id:met-d-ApoB	TRUE	reported	igd	77.1567
56989590	16	-0.0563411	4.10015e-37	NA	0.00440896	met-d-ApoB	rs247616	T	C	0.32471	Apolipoprotein B || id:met-d-ApoB	TRUE	reported	igd	160.419
72101525	16	0.0450484	5.79963e-18	NA	0.0053106	met-d-ApoB	rs34042070	G	C	0.18698	Apolipoprotein B || id:met-d-ApoB	TRUE	reported	igd	71.0457
45766771	17	0.033061	2.29985e-16	NA	0.00415564	met-d-ApoB	rs56325564	A	G	0.482712	Apolipoprotein B || id:met-d-ApoB	TRUE	reported	igd	62.8499
67081278	17	0.144375	2.90001e-25	NA	0.0138707	met-d-ApoB	rs77542162	G	A	0.022667	Apolipoprotein B || id:met-d-ApoB	TRUE	reported	igd	106.374
7080316	17	-0.0284884	2.69998e-08	NA	0.00524506	met-d-ApoB	rs55714927	T	C	0.191001	Apolipoprotein B || id:met-d-ApoB	TRUE	reported	igd	28.8698
67191270	17	-0.0437881	2.99985e-13	NA	0.00615447	met-d-ApoB	rs72631343	G	C	0.129021	Apolipoprotein B || id:met-d-ApoB	TRUE	reported	igd	49.6115
45413233	19	-0.450878	1e-200	NA	0.00759207	met-d-ApoB	rs1065853	T	G	0.080584	Apolipoprotein B || id:met-d-ApoB	TRUE	reported	igd	3574.19
45215081	19	-0.113569	2.80027e-14	NA	0.0146505	met-d-ApoB	rs111278137	A	G	0.021615	Apolipoprotein B || id:met-d-ApoB	TRUE	reported	igd	62.8111
45358353	19	0.0500465	1.10002e-34	NA	0.00417311	met-d-ApoB	rs10410835	C	T	0.523084	Apolipoprotein B || id:met-d-ApoB	TRUE	reported	igd	143.985
45412955	19	0.167529	8.10028e-42	NA	0.0125886	met-d-ApoB	rs1081105	C	A	0.027622	Apolipoprotein B || id:met-d-ApoB	TRUE	reported	igd	173.756
45254168	19	0.0489447	1.29987e-16	NA	0.00618423	met-d-ApoB	rs8103315	A	C	0.135789	Apolipoprotein B || id:met-d-ApoB	TRUE	reported	igd	64.7373
11197261	19	-0.158559	5.29663e-141	NA	0.00633566	met-d-ApoB	rs12151108	A	G	0.119677	Apolipoprotein B || id:met-d-ApoB	TRUE	reported	igd	612.853
45173951	19	-0.11874	5.00035e-36	NA	0.00955892	met-d-ApoB	rs28807203	C	A	0.049209	Apolipoprotein B || id:met-d-ApoB	TRUE	reported	igd	152.024
19379549	19	-0.114404	1.10002e-47	NA	0.00784686	met-d-ApoB	rs58542926	T	C	0.074402	Apolipoprotein B || id:met-d-ApoB	TRUE	reported	igd	207.82
11228745	19	0.0360741	2.70023e-17	NA	0.00420374	met-d-ApoB	rs2569550	C	T	0.593316	Apolipoprotein B || id:met-d-ApoB	TRUE	reported	igd	72.3139
17844684	20	-0.0239549	3.09999e-09	NA	0.0043551	met-d-ApoB	rs2618566	T	G	0.660287	Apolipoprotein B || id:met-d-ApoB	TRUE	reported	igd	29.6319
39179822	20	0.10699	1.29987e-19	NA	0.0121173	met-d-ApoB	rs1883711	C	G	0.0312	Apolipoprotein B || id:met-d-ApoB	TRUE	reported	igd	79.6876
50868669	22	0.0244091	1.89998e-08	NA	0.00425162	met-d-ApoB	rs9616847	T	A	0.388281	Apolipoprotein B || id:met-d-ApoB	TRUE	reported	igd	32.5791
109817590	1	-0.115316	1.09901e-126	NA	0.00489104	met-d-ApoB_by_ApoA1	rs12740374	T	G	0.221059	Ratio of apolipoprotein B to apolipoprotein A1 || id:met-d-ApoB_by_ApoA1	TRUE	reported	igd	529.42
55676374	1	0.0675301	2.09991e-11	NA	0.0104403	met-d-ApoB_by_ApoA1	rs67276129	G	T	0.039896	Ratio of apolipoprotein B to apolipoprotein A1 || id:met-d-ApoB_by_ApoA1	TRUE	reported	igd	40.2169
110232983	1	-0.0351201	4.30031e-16	NA	0.00455212	met-d-ApoB_by_ApoA1	rs140584594	G	A	0.730105	Ratio of apolipoprotein B to apolipoprotein A1 || id:met-d-ApoB_by_ApoA1	TRUE	reported	igd	55.9651
150937405	1	-0.0283911	9.80009e-10	NA	0.00490293	met-d-ApoB_by_ApoA1	rs198325	T	C	0.22016	Ratio of apolipoprotein B to apolipoprotein A1 || id:met-d-ApoB_by_ApoA1	TRUE	reported	igd	31.8598
55505647	1	-0.305311	1.69981e-91	NA	0.0154901	met-d-ApoB_by_ApoA1	rs11591147	T	G	0.017458	Ratio of apolipoprotein B to apolipoprotein A1 || id:met-d-ApoB_by_ApoA1	TRUE	reported	igd	369.178
55521313	1	0.0330067	3.80014e-15	NA	0.00425518	met-d-ApoB_by_ApoA1	rs472495	T	G	0.649117	Ratio of apolipoprotein B to apolipoprotein A1 || id:met-d-ApoB_by_ApoA1	TRUE	reported	igd	57.1373
230304988	1	-0.0437893	3.50026e-26	NA	0.0041699	met-d-ApoB_by_ApoA1	rs10489615	G	A	0.613249	Ratio of apolipoprotein B to apolipoprotein A1 || id:met-d-ApoB_by_ApoA1	TRUE	reported	igd	104.765
27021913	1	0.0980921	3.19963e-13	NA	0.0136366	met-d-ApoB_by_ApoA1	rs114165349	C	G	0.022956	Ratio of apolipoprotein B to apolipoprotein A1 || id:met-d-ApoB_by_ApoA1	TRUE	reported	igd	49.6913
182163699	1	-0.0274497	1.40001e-10	NA	0.00432202	met-d-ApoB_by_ApoA1	rs3085908	T	TAA	0.661441	Ratio of apolipoprotein B to apolipoprotein A1 || id:met-d-ApoB_by_ApoA1	TRUE	reported	igd	38.8474
234872431	1	0.023414	4e-09	NA	0.00408256	met-d-ApoB_by_ApoA1	rs613334	A	G	0.503588	Ratio of apolipoprotein B to apolipoprotein A1 || id:met-d-ApoB_by_ApoA1	TRUE	reported	igd	31.5502
44073881	2	-0.0430102	1.80011e-23	NA	0.00434887	met-d-ApoB_by_ApoA1	rs6544713	C	T	0.676267	Ratio of apolipoprotein B to apolipoprotein A1 || id:met-d-ApoB_by_ApoA1	TRUE	reported	igd	93.2856
21272778	2	-0.0719795	4.10015e-14	NA	0.0100433	met-d-ApoB_by_ApoA1	rs60403635	C	T	0.043021	Ratio of apolipoprotein B to apolipoprotein A1 || id:met-d-ApoB_by_ApoA1	TRUE	reported	igd	49.1135
165528624	2	-0.026476	3.29997e-10	NA	0.00416536	met-d-ApoB_by_ApoA1	rs1128249	T	G	0.391999	Ratio of apolipoprotein B to apolipoprotein A1 || id:met-d-ApoB_by_ApoA1	TRUE	reported	igd	38.464
21212348	2	-0.0250856	1.79999e-10	NA	0.00407328	met-d-ApoB_by_ApoA1	rs1320143	A	G	0.536426	Ratio of apolipoprotein B to apolipoprotein A1 || id:met-d-ApoB_by_ApoA1	TRUE	reported	igd	36.027
21232195	2	0.0885899	6.9024e-109	NA	0.00406738	met-d-ApoB_by_ApoA1	rs693	A	G	0.520903	Ratio of apolipoprotein B to apolipoprotein A1 || id:met-d-ApoB_by_ApoA1	TRUE	reported	igd	452.552
52241229	3	-0.0543787	6.29999e-09	NA	0.00948321	met-d-ApoB_by_ApoA1	rs164641	C	T	0.049028	Ratio of apolipoprotein B to apolipoprotein A1 || id:met-d-ApoB_by_ApoA1	TRUE	reported	igd	31.7398
136535024	3	0.0326816	6.4003e-11	NA	0.00498769	met-d-ApoB_by_ApoA1	rs2343681	A	G	0.788405	Ratio of apolipoprotein B to apolipoprotein A1 || id:met-d-ApoB_by_ApoA1	TRUE	reported	igd	41.0233
146485656	4	-0.0215227	1.7e-08	NA	0.00407602	met-d-ApoB_by_ApoA1	rs11100888	T	A	0.513751	Ratio of apolipoprotein B to apolipoprotein A1 || id:met-d-ApoB_by_ApoA1	TRUE	reported	igd	26.6391
156443066	5	0.0375464	1.69981e-19	NA	0.00424186	met-d-ApoB_by_ApoA1	rs4704834	G	A	0.644037	Ratio of apolipoprotein B to apolipoprotein A1 || id:met-d-ApoB_by_ApoA1	TRUE	reported	igd	74.43
55861464	5	0.0316266	2.30001e-10	NA	0.00515714	met-d-ApoB_by_ApoA1	rs28650790	T	C	0.192422	Ratio of apolipoprotein B to apolipoprotein A1 || id:met-d-ApoB_by_ApoA1	TRUE	reported	igd	35.7844
74656539	5	0.0516197	6.00067e-37	NA	0.00415145	met-d-ApoB_by_ApoA1	rs12916	C	T	0.400342	Ratio of apolipoprotein B to apolipoprotein A1 || id:met-d-ApoB_by_ApoA1	TRUE	reported	igd	147.413
74472939	5	0.0288975	7.89951e-12	NA	0.00423688	met-d-ApoB_by_ApoA1	rs7707394	A	G	0.357078	Ratio of apolipoprotein B to apolipoprotein A1 || id:met-d-ApoB_by_ApoA1	TRUE	reported	igd	44.1391
32601288	6	0.0468904	1.39991e-17	NA	0.00527215	met-d-ApoB_by_ApoA1	rs72848251	A	G	0.19466	Ratio of apolipoprotein B to apolipoprotein A1 || id:met-d-ApoB_by_ApoA1	TRUE	reported	igd	79.3849
160543148	6	0.0660495	8.9002e-18	NA	0.00799746	met-d-ApoB_by_ApoA1	rs12208357	T	C	0.069998	Ratio of apolipoprotein B to apolipoprotein A1 || id:met-d-ApoB_by_ApoA1	TRUE	reported	igd	65.3988
160751531	6	-0.0950045	6.19998e-09	NA	0.0160954	met-d-ApoB_by_ApoA1	rs9295128	T	G	0.016821	Ratio of apolipoprotein B to apolipoprotein A1 || id:met-d-ApoB_by_ApoA1	TRUE	reported	igd	34.3651
16134247	6	-0.0261561	1.5e-10	NA	0.00409511	met-d-ApoB_by_ApoA1	rs6920309	T	C	0.456844	Ratio of apolipoprotein B to apolipoprotein A1 || id:met-d-ApoB_by_ApoA1	TRUE	reported	igd	39.0842
29937977	6	0.02607	1.09999e-09	NA	0.00410832	met-d-ApoB_by_ApoA1	rs2517671	G	A	0.41912	Ratio of apolipoprotein B to apolipoprotein A1 || id:met-d-ApoB_by_ApoA1	TRUE	reported	igd	38.0948
76396369	6	-0.0676508	1.09999e-08	NA	0.0118352	met-d-ApoB_by_ApoA1	rs142791556	C	T	0.030647	Ratio of apolipoprotein B to apolipoprotein A1 || id:met-d-ApoB_by_ApoA1	TRUE	reported	igd	31.3003
127451665	6	0.024967	4.39997e-10	NA	0.00410228	met-d-ApoB_by_ApoA1	rs1936806	T	C	0.448447	Ratio of apolipoprotein B to apolipoprotein A1 || id:met-d-ApoB_by_ApoA1	TRUE	reported	igd	35.496
42919969	6	-0.0277919	1.10002e-12	NA	0.00407725	met-d-ApoB_by_ApoA1	rs2104616	C	T	0.540082	Ratio of apolipoprotein B to apolipoprotein A1 || id:met-d-ApoB_by_ApoA1	TRUE	reported	igd	44.1731
21599807	7	0.0252372	3.2e-08	NA	0.00483069	met-d-ApoB_by_ApoA1	rs73066466	C	A	0.232683	Ratio of apolipoprotein B to apolipoprotein A1 || id:met-d-ApoB_by_ApoA1	TRUE	reported	igd	26.1779
44584551	7	0.0310664	1.6e-09	NA	0.00525221	met-d-ApoB_by_ApoA1	rs10260606	C	G	0.182659	Ratio of apolipoprotein B to apolipoprotein A1 || id:met-d-ApoB_by_ApoA1	TRUE	reported	igd	33.1716
19766233	8	0.124781	6.89922e-16	NA	0.015344	met-d-ApoB_by_ApoA1	rs139915535	G	A	0.018003	Ratio of apolipoprotein B to apolipoprotein A1 || id:met-d-ApoB_by_ApoA1	TRUE	reported	igd	63.3878
19750044	8	0.0667113	1.39991e-11	NA	0.0100051	met-d-ApoB_by_ApoA1	rs59347135	G	C	0.045804	Ratio of apolipoprotein B to apolipoprotein A1 || id:met-d-ApoB_by_ApoA1	TRUE	reported	igd	44.7841
116624879	8	-0.0273316	6.20012e-11	NA	0.0041268	met-d-ApoB_by_ApoA1	rs2245221	A	G	0.558967	Ratio of apolipoprotein B to apolipoprotein A1 || id:met-d-ApoB_by_ApoA1	TRUE	reported	igd	42.3996
19824492	8	-0.0724579	8.49963e-63	NA	0.00449623	met-d-ApoB_by_ApoA1	rs13702	C	T	0.287853	Ratio of apolipoprotein B to apolipoprotein A1 || id:met-d-ApoB_by_ApoA1	TRUE	reported	igd	248.235
126506694	8	-0.0524022	5.40008e-38	NA	0.00422216	met-d-ApoB_by_ApoA1	rs112875651	A	G	0.392383	Ratio of apolipoprotein B to apolipoprotein A1 || id:met-d-ApoB_by_ApoA1	TRUE	reported	igd	150.877
136149711	9	0.0407577	4.60045e-15	NA	0.00526136	met-d-ApoB_by_ApoA1	rs115478735	T	A	0.18331	Ratio of apolipoprotein B to apolipoprotein A1 || id:met-d-ApoB_by_ApoA1	TRUE	reported	igd	57.2656
115797947	10	-0.0342425	4.30002e-08	NA	0.00606482	met-d-ApoB_by_ApoA1	rs72823020	A	T	0.130419	Ratio of apolipoprotein B to apolipoprotein A1 || id:met-d-ApoB_by_ApoA1	TRUE	reported	igd	30.6134
126260684	11	0.0627602	7.39946e-17	NA	0.00735965	met-d-ApoB_by_ApoA1	rs12804228	G	A	0.084719	Ratio of apolipoprotein B to apolipoprotein A1 || id:met-d-ApoB_by_ApoA1	TRUE	reported	igd	70.337
117095283	11	-0.0576708	1.39991e-13	NA	0.00810003	met-d-ApoB_by_ApoA1	rs59781045	T	C	0.068064	Ratio of apolipoprotein B to apolipoprotein A1 || id:met-d-ApoB_by_ApoA1	TRUE	reported	igd	48.5751
75452518	11	0.0362817	1.69981e-11	NA	0.00559187	met-d-ApoB_by_ApoA1	rs643884	C	T	0.157991	Ratio of apolipoprotein B to apolipoprotein A1 || id:met-d-ApoB_by_ApoA1	TRUE	reported	igd	40.3173
5701074	11	0.0512616	8.49963e-13	NA	0.00792184	met-d-ApoB_by_ApoA1	rs11601507	A	C	0.069166	Ratio of apolipoprotein B to apolipoprotein A1 || id:met-d-ApoB_by_ApoA1	TRUE	reported	igd	38.9503
116648917	11	-0.0770978	3.59998e-41	NA	0.00599351	met-d-ApoB_by_ApoA1	rs964184	C	G	0.867255	Ratio of apolipoprotein B to apolipoprotein A1 || id:met-d-ApoB_by_ApoA1	TRUE	reported	igd	157.71
116714293	11	0.129986	3.50002e-10	NA	0.0214838	met-d-ApoB_by_ApoA1	rs141469619	G	A	0.010141	Ratio of apolipoprotein B to apolipoprotein A1 || id:met-d-ApoB_by_ApoA1	TRUE	reported	igd	39.049
125338529	12	-0.0244368	2.90001e-08	NA	0.00453055	met-d-ApoB_by_ApoA1	rs10773112	T	C	0.720433	Ratio of apolipoprotein B to apolipoprotein A1 || id:met-d-ApoB_by_ApoA1	TRUE	reported	igd	27.6877
57781893	12	-0.0290494	7.00003e-10	NA	0.00475689	met-d-ApoB_by_ApoA1	rs2122982	A	G	0.238662	Ratio of apolipoprotein B to apolipoprotein A1 || id:met-d-ApoB_by_ApoA1	TRUE	reported	igd	35.3007
124419728	12	-0.0338963	2.39994e-16	NA	0.0042973	met-d-ApoB_by_ApoA1	rs11057397	T	C	0.337501	Ratio of apolipoprotein B to apolipoprotein A1 || id:met-d-ApoB_by_ApoA1	TRUE	reported	igd	59.1565
114551993	13	0.0251428	1.09999e-09	NA	0.00433279	met-d-ApoB_by_ApoA1	rs6602909	C	T	0.328949	Ratio of apolipoprotein B to apolipoprotein A1 || id:met-d-ApoB_by_ApoA1	TRUE	reported	igd	32.1253
74234294	14	-0.0268609	1.29999e-09	NA	0.00474915	met-d-ApoB_by_ApoA1	rs10145740	T	C	0.244938	Ratio of apolipoprotein B to apolipoprotein A1 || id:met-d-ApoB_by_ApoA1	TRUE	reported	igd	30.7192
58692095	15	0.0275704	4.49987e-11	NA	0.00410801	met-d-ApoB_by_ApoA1	rs443401	G	C	0.476447	Ratio of apolipoprotein B to apolipoprotein A1 || id:met-d-ApoB_by_ApoA1	TRUE	reported	igd	43.6557
56993886	16	-0.150493	1e-200	NA	0.00434128	met-d-ApoB_by_ApoA1	rs821840	G	A	0.324538	Ratio of apolipoprotein B to apolipoprotein A1 || id:met-d-ApoB_by_ApoA1	TRUE	reported	igd	1154.11
57049137	16	0.114139	2.19989e-21	NA	0.0119792	met-d-ApoB_by_ApoA1	rs75911530	A	G	0.032886	Ratio of apolipoprotein B to apolipoprotein A1 || id:met-d-ApoB_by_ApoA1	TRUE	reported	igd	95.4403
72101525	16	0.0387907	8.60003e-15	NA	0.00522986	met-d-ApoB_by_ApoA1	rs34042070	G	C	0.18698	Ratio of apolipoprotein B to apolipoprotein A1 || id:met-d-ApoB_by_ApoA1	TRUE	reported	igd	52.6702
56946502	16	0.149706	4.90004e-09	NA	0.0256847	met-d-ApoB_by_ApoA1	rs117738782	C	T	0.007457	Ratio of apolipoprotein B to apolipoprotein A1 || id:met-d-ApoB_by_ApoA1	TRUE	reported	igd	38.1901
45763073	17	0.0265656	1.69981e-11	NA	0.00408066	met-d-ApoB_by_ApoA1	rs4794048	C	A	0.480819	Ratio of apolipoprotein B to apolipoprotein A1 || id:met-d-ApoB_by_ApoA1	TRUE	reported	igd	40.5609
41926126	17	0.0698528	1.40001e-09	NA	0.0116444	met-d-ApoB_by_ApoA1	rs72836561	T	C	0.031483	Ratio of apolipoprotein B to apolipoprotein A1 || id:met-d-ApoB_by_ApoA1	TRUE	reported	igd	34.2527
67081278	17	0.136856	9.30037e-25	NA	0.0136755	met-d-ApoB_by_ApoA1	rs77542162	G	A	0.022667	Ratio of apolipoprotein B to apolipoprotein A1 || id:met-d-ApoB_by_ApoA1	TRUE	reported	igd	95.574
26633616	17	-0.0245588	9.40005e-09	NA	0.00408083	met-d-ApoB_by_ApoA1	rs241777	T	C	0.485229	Ratio of apolipoprotein B to apolipoprotein A1 || id:met-d-ApoB_by_ApoA1	TRUE	reported	igd	34.6833
66823805	17	0.0583006	3.29989e-11	NA	0.00874529	met-d-ApoB_by_ApoA1	rs112001035	A	G	0.059725	Ratio of apolipoprotein B to apolipoprotein A1 || id:met-d-ApoB_by_ApoA1	TRUE	reported	igd	43.9479
67191270	17	-0.0401553	7.39946e-12	NA	0.00606785	met-d-ApoB_by_ApoA1	rs72631343	G	C	0.129021	Ratio of apolipoprotein B to apolipoprotein A1 || id:met-d-ApoB_by_ApoA1	TRUE	reported	igd	41.7182
47160953	18	-0.0466449	5.40008e-18	NA	0.00534199	met-d-ApoB_by_ApoA1	rs7241918	T	G	0.822907	Ratio of apolipoprotein B to apolipoprotein A1 || id:met-d-ApoB_by_ApoA1	TRUE	reported	igd	73.0215
47109955	18	-0.135212	1.50003e-14	NA	0.0177656	met-d-ApoB_by_ApoA1	rs77960347	G	A	0.013239	Ratio of apolipoprotein B to apolipoprotein A1 || id:met-d-ApoB_by_ApoA1	TRUE	reported	igd	54.9946
45254168	19	0.0490815	1e-17	NA	0.00609542	met-d-ApoB_by_ApoA1	rs8103315	A	C	0.135789	Ratio of apolipoprotein B to apolipoprotein A1 || id:met-d-ApoB_by_ApoA1	TRUE	reported	igd	65.0999
11340057	19	0.0357842	4.10015e-11	NA	0.00535206	met-d-ApoB_by_ApoA1	rs17001244	G	A	0.174486	Ratio of apolipoprotein B to apolipoprotein A1 || id:met-d-ApoB_by_ApoA1	TRUE	reported	igd	42.4661
45413233	19	-0.438172	1e-200	NA	0.00748304	met-d-ApoB_by_ApoA1	rs1065853	T	G	0.080584	Ratio of apolipoprotein B to apolipoprotein A1 || id:met-d-ApoB_by_ApoA1	TRUE	reported	igd	3369.77
45358353	19	0.0532837	1e-39	NA	0.00411317	met-d-ApoB_by_ApoA1	rs10410835	C	T	0.523084	Ratio of apolipoprotein B to apolipoprotein A1 || id:met-d-ApoB_by_ApoA1	TRUE	reported	igd	163.242
11202306	19	-0.149223	1.1995e-128	NA	0.00623861	met-d-ApoB_by_ApoA1	rs6511720	T	G	0.119788	Ratio of apolipoprotein B to apolipoprotein A1 || id:met-d-ApoB_by_ApoA1	TRUE	reported	igd	542.914
45400725	19	0.167268	7.50067e-40	NA	0.0127995	met-d-ApoB_by_ApoA1	rs114536010	T	C	0.026	Ratio of apolipoprotein B to apolipoprotein A1 || id:met-d-ApoB_by_ApoA1	TRUE	reported	igd	163.301
45173951	19	-0.119957	4.79954e-38	NA	0.00942164	met-d-ApoB_by_ApoA1	rs28807203	C	A	0.049209	Ratio of apolipoprotein B to apolipoprotein A1 || id:met-d-ApoB_by_ApoA1	TRUE	reported	igd	155.16
19379549	19	-0.0846347	2.09991e-26	NA	0.00773417	met-d-ApoB_by_ApoA1	rs58542926	T	C	0.074402	Ratio of apolipoprotein B to apolipoprotein A1 || id:met-d-ApoB_by_ApoA1	TRUE	reported	igd	113.644
11228745	19	0.0437356	2.09991e-25	NA	0.00414337	met-d-ApoB_by_ApoA1	rs2569550	C	T	0.593316	Ratio of apolipoprotein B to apolipoprotein A1 || id:met-d-ApoB_by_ApoA1	TRUE	reported	igd	106.323
45215081	19	-0.0883341	2.80001e-09	NA	0.0144401	met-d-ApoB_by_ApoA1	rs111278137	A	G	0.021615	Ratio of apolipoprotein B to apolipoprotein A1 || id:met-d-ApoB_by_ApoA1	TRUE	reported	igd	37.9909
39179822	20	0.090539	3.10027e-15	NA	0.0119475	met-d-ApoB_by_ApoA1	rs1883711	C	G	0.0312	Ratio of apolipoprotein B to apolipoprotein A1 || id:met-d-ApoB_by_ApoA1	TRUE	reported	igd	57.0545
17844684	20	-0.023346	8.19993e-09	NA	0.00429409	met-d-ApoB_by_ApoA1	rs2618566	T	G	0.660287	Ratio of apolipoprotein B to apolipoprotein A1 || id:met-d-ApoB_by_ApoA1	TRUE	reported	igd	28.1443
109817590	1	-0.116713	2.19786e-125	NA	0.0049393	met-d-Clinical_LDL_C	rs12740374	T	G	0.221059	Clinical LDL cholesterol || id:met-d-Clinical_LDL_C	TRUE	reported	igd	542.386
221032324	1	0.0249298	1.09999e-08	NA	0.00438953	met-d-Clinical_LDL_C	rs2784259	T	A	0.673605	Clinical LDL cholesterol || id:met-d-Clinical_LDL_C	TRUE	reported	igd	31.4572
55521313	1	0.0364714	1.10002e-17	NA	0.00429716	met-d-Clinical_LDL_C	rs472495	T	G	0.649117	Clinical LDL cholesterol || id:met-d-Clinical_LDL_C	TRUE	reported	igd	69.7699
25713234	1	0.0224045	1.89998e-08	NA	0.00410594	met-d-Clinical_LDL_C	rs1293261	T	A	0.525195	Clinical LDL cholesterol || id:met-d-Clinical_LDL_C	TRUE	reported	igd	28.8157
55505647	1	-0.324712	2.70023e-99	NA	0.0156429	met-d-Clinical_LDL_C	rs11591147	T	G	0.017458	Clinical LDL cholesterol || id:met-d-Clinical_LDL_C	TRUE	reported	igd	417.764
55676374	1	0.0779663	3.40017e-14	NA	0.0105433	met-d-Clinical_LDL_C	rs67276129	G	T	0.039896	Clinical LDL cholesterol || id:met-d-Clinical_LDL_C	TRUE	reported	igd	53.614
234852760	1	0.0311444	1.50003e-14	NA	0.00410611	met-d-Clinical_LDL_C	rs553427	T	C	0.517038	Clinical LDL cholesterol || id:met-d-Clinical_LDL_C	TRUE	reported	igd	55.7726
62999675	1	0.0221378	4e-08	NA	0.00429085	met-d-Clinical_LDL_C	rs7534572	G	C	0.647484	Clinical LDL cholesterol || id:met-d-Clinical_LDL_C	TRUE	reported	igd	25.7507
44072576	2	-0.0482502	2.09991e-29	NA	0.00439785	met-d-Clinical_LDL_C	rs4299376	T	G	0.676279	Clinical LDL cholesterol || id:met-d-Clinical_LDL_C	TRUE	reported	igd	117.423
21149771	2	-0.0265031	5.19996e-10	NA	0.00433628	met-d-Clinical_LDL_C	rs140798831	C	T	0.656802	Clinical LDL cholesterol || id:met-d-Clinical_LDL_C	TRUE	reported	igd	36.4523
21288321	2	0.104611	9.09913e-90	NA	0.00533109	met-d-Clinical_LDL_C	rs562338	G	A	0.819635	Clinical LDL cholesterol || id:met-d-Clinical_LDL_C	TRUE	reported	igd	373.551
27752463	2	-0.0255111	3.50002e-09	NA	0.00428323	met-d-Clinical_LDL_C	rs11127048	A	G	0.61412	Clinical LDL cholesterol || id:met-d-Clinical_LDL_C	TRUE	reported	igd	35.5069
74472939	5	0.0389298	6.59933e-20	NA	0.00427823	met-d-Clinical_LDL_C	rs7707394	A	G	0.357078	Clinical LDL cholesterol || id:met-d-Clinical_LDL_C	TRUE	reported	igd	80.1314
52106278	5	-0.0691129	1.09999e-10	NA	0.0103197	met-d-Clinical_LDL_C	rs1499279	G	T	0.04162	Clinical LDL cholesterol || id:met-d-Clinical_LDL_C	TRUE	reported	igd	43.867
122924864	5	0.0250597	5.49997e-10	NA	0.00413573	met-d-Clinical_LDL_C	rs1895233	T	G	0.544782	Clinical LDL cholesterol || id:met-d-Clinical_LDL_C	TRUE	reported	igd	35.8545
74651084	5	0.0560728	1.10002e-42	NA	0.00415667	met-d-Clinical_LDL_C	rs3846662	G	A	0.424112	Clinical LDL cholesterol || id:met-d-Clinical_LDL_C	TRUE	reported	igd	177.013
156397673	5	0.032212	2.70023e-14	NA	0.00425413	met-d-Clinical_LDL_C	rs6882345	A	G	0.632845	Clinical LDL cholesterol || id:met-d-Clinical_LDL_C	TRUE	reported	igd	55.5145
26098474	6	-0.0591183	6.20012e-15	NA	0.00774436	met-d-Clinical_LDL_C	rs79220007	C	T	0.076081	Clinical LDL cholesterol || id:met-d-Clinical_LDL_C	TRUE	reported	igd	56.5695
160567928	6	-0.036829	7.10068e-14	NA	0.00516476	met-d-Clinical_LDL_C	rs3798167	T	G	0.2001	Clinical LDL cholesterol || id:met-d-Clinical_LDL_C	TRUE	reported	igd	49.988
32601807	6	0.0500402	4.30031e-15	NA	0.006185	met-d-Clinical_LDL_C	rs147841808	G	C	0.132288	Clinical LDL cholesterol || id:met-d-Clinical_LDL_C	TRUE	reported	igd	66.1909
16134247	6	-0.0232941	1.7e-08	NA	0.00413531	met-d-Clinical_LDL_C	rs6920309	T	C	0.456844	Clinical LDL cholesterol || id:met-d-Clinical_LDL_C	TRUE	reported	igd	30.9967
100216773	7	-0.0281687	9.20005e-09	NA	0.0048639	met-d-Clinical_LDL_C	rs10953298	T	C	0.235558	Clinical LDL cholesterol || id:met-d-Clinical_LDL_C	TRUE	reported	igd	32.8939
25991826	7	0.0317091	9.59997e-09	NA	0.00562128	met-d-Clinical_LDL_C	rs4722551	C	T	0.158088	Clinical LDL cholesterol || id:met-d-Clinical_LDL_C	TRUE	reported	igd	30.8081
44584551	7	0.0299703	2.69998e-09	NA	0.00530259	met-d-Clinical_LDL_C	rs10260606	C	G	0.182659	Clinical LDL cholesterol || id:met-d-Clinical_LDL_C	TRUE	reported	igd	30.8715
126506694	8	-0.0472462	1.50003e-30	NA	0.00426437	met-d-Clinical_LDL_C	rs112875651	A	G	0.392383	Clinical LDL cholesterol || id:met-d-Clinical_LDL_C	TRUE	reported	igd	122.617
9187242	8	0.0578566	3.50026e-18	NA	0.00682863	met-d-Clinical_LDL_C	rs1461729	G	A	0.899229	Clinical LDL cholesterol || id:met-d-Clinical_LDL_C	TRUE	reported	igd	69.8538
107661742	9	-0.0265268	4.39997e-08	NA	0.00466206	met-d-Clinical_LDL_C	rs2740488	C	A	0.265313	Clinical LDL cholesterol || id:met-d-Clinical_LDL_C	TRUE	reported	igd	31.5765
136149711	9	0.0650794	6.29941e-35	NA	0.00531128	met-d-Clinical_LDL_C	rs115478735	T	A	0.18331	Clinical LDL cholesterol || id:met-d-Clinical_LDL_C	TRUE	reported	igd	146.116
61557803	11	-0.0560627	7.59976e-41	NA	0.00429367	met-d-Clinical_LDL_C	rs102275	C	T	0.349784	Clinical LDL cholesterol || id:met-d-Clinical_LDL_C	TRUE	reported	igd	164.756
126228000	11	0.0645693	4.19952e-16	NA	0.00789043	met-d-Clinical_LDL_C	rs59379014	T	C	0.072862	Clinical LDL cholesterol || id:met-d-Clinical_LDL_C	TRUE	reported	igd	64.857
9084375	12	0.0281709	1.79999e-08	NA	0.00492781	met-d-Clinical_LDL_C	rs1805776	C	T	0.226038	Clinical LDL cholesterol || id:met-d-Clinical_LDL_C	TRUE	reported	igd	31.9623
111904371	12	0.02772	3.69999e-12	NA	0.00411387	met-d-Clinical_LDL_C	rs4766578	A	T	0.503247	Clinical LDL cholesterol || id:met-d-Clinical_LDL_C	TRUE	reported	igd	44.2272
32947133	13	0.0253387	1.7e-08	NA	0.00470068	met-d-Clinical_LDL_C	rs35596121	C	CT	0.712157	Clinical LDL cholesterol || id:met-d-Clinical_LDL_C	TRUE	reported	igd	30.2991
24871926	14	0.0258337	5.70033e-11	NA	0.00414649	met-d-Clinical_LDL_C	rs11621792	T	C	0.453802	Clinical LDL cholesterol || id:met-d-Clinical_LDL_C	TRUE	reported	igd	38.0845
72101525	16	0.0378049	2.39994e-13	NA	0.00528762	met-d-Clinical_LDL_C	rs34042070	G	C	0.18698	Clinical LDL cholesterol || id:met-d-Clinical_LDL_C	TRUE	reported	igd	50.026
56988044	16	-0.0294729	4.60045e-11	NA	0.00435563	met-d-Clinical_LDL_C	rs173539	T	C	0.331301	Clinical LDL cholesterol || id:met-d-Clinical_LDL_C	TRUE	reported	igd	44.3079
7080316	17	-0.0350514	2.80027e-12	NA	0.00522177	met-d-Clinical_LDL_C	rs55714927	T	C	0.191001	Clinical LDL cholesterol || id:met-d-Clinical_LDL_C	TRUE	reported	igd	43.7093
67081278	17	0.13307	3.19963e-22	NA	0.0138091	met-d-Clinical_LDL_C	rs77542162	G	A	0.022667	Clinical LDL cholesterol || id:met-d-Clinical_LDL_C	TRUE	reported	igd	90.3551
45766771	17	0.0334769	5.10035e-17	NA	0.00413719	met-d-Clinical_LDL_C	rs56325564	A	G	0.482712	Clinical LDL cholesterol || id:met-d-Clinical_LDL_C	TRUE	reported	igd	64.442
67191270	17	-0.0385978	8.69961e-11	NA	0.00612714	met-d-Clinical_LDL_C	rs72631343	G	C	0.129021	Clinical LDL cholesterol || id:met-d-Clinical_LDL_C	TRUE	reported	igd	38.5437
45358353	19	0.0572519	1.20005e-44	NA	0.00415132	met-d-Clinical_LDL_C	rs10410835	C	T	0.523084	Clinical LDL cholesterol || id:met-d-Clinical_LDL_C	TRUE	reported	igd	188.503
45413233	19	-0.540252	1e-200	NA	0.00755244	met-d-Clinical_LDL_C	rs1065853	T	G	0.080584	Clinical LDL cholesterol || id:met-d-Clinical_LDL_C	TRUE	reported	igd	5201.99
45173951	19	-0.13967	3.59998e-49	NA	0.00950902	met-d-Clinical_LDL_C	rs28807203	C	A	0.049209	Clinical LDL cholesterol || id:met-d-Clinical_LDL_C	TRUE	reported	igd	210.448
19379549	19	-0.0976377	7.50067e-36	NA	0.0078059	met-d-Clinical_LDL_C	rs58542926	T	C	0.074402	Clinical LDL cholesterol || id:met-d-Clinical_LDL_C	TRUE	reported	igd	151.296
45254168	19	0.0618746	2.09991e-24	NA	0.00615195	met-d-Clinical_LDL_C	rs8103315	A	C	0.135789	Clinical LDL cholesterol || id:met-d-Clinical_LDL_C	TRUE	reported	igd	103.494
45215081	19	-0.13775	3.90032e-21	NA	0.014574	met-d-Clinical_LDL_C	rs111278137	A	G	0.021615	Clinical LDL cholesterol || id:met-d-Clinical_LDL_C	TRUE	reported	igd	92.4297
11228745	19	0.0322317	9.3994e-15	NA	0.0041818	met-d-Clinical_LDL_C	rs2569550	C	T	0.593316	Clinical LDL cholesterol || id:met-d-Clinical_LDL_C	TRUE	reported	igd	57.7221
11197261	19	-0.153215	6.80769e-133	NA	0.00630258	met-d-Clinical_LDL_C	rs12151108	A	G	0.119677	Clinical LDL cholesterol || id:met-d-Clinical_LDL_C	TRUE	reported	igd	572.036
45412955	19	0.163013	6.59933e-40	NA	0.0125229	met-d-Clinical_LDL_C	rs1081105	C	A	0.027622	Clinical LDL cholesterol || id:met-d-Clinical_LDL_C	TRUE	reported	igd	164.501
39179822	20	0.0941682	1.29987e-15	NA	0.0120637	met-d-Clinical_LDL_C	rs1883711	C	G	0.0312	Clinical LDL cholesterol || id:met-d-Clinical_LDL_C	TRUE	reported	igd	61.7227
17844684	20	-0.0254915	2.30001e-10	NA	0.00433586	met-d-Clinical_LDL_C	rs2618566	T	G	0.660287	Clinical LDL cholesterol || id:met-d-Clinical_LDL_C	TRUE	reported	igd	33.5565
109818306	1	0.043759	1.39991e-19	NA	0.00479643	met-d-DHA	rs629301	T	G	0.778033	Docosahexaenoic acid || id:met-d-DHA	TRUE	reported	igd	76.1594
230301811	1	0.0226284	3.40001e-08	NA	0.00409561	met-d-DHA	rs11122450	G	T	0.61149	Docosahexaenoic acid || id:met-d-DHA	TRUE	reported	igd	28.004
62906489	1	-0.0378064	5.40008e-20	NA	0.00421104	met-d-DHA	rs638714	T	G	0.345963	Docosahexaenoic acid || id:met-d-DHA	TRUE	reported	igd	74.4832
241214158	2	0.0223562	1.09999e-08	NA	0.00401299	met-d-DHA	rs13424225	T	G	0.449809	Docosahexaenoic acid || id:met-d-DHA	TRUE	reported	igd	28.4747
27730940	2	-0.0466812	8.69961e-30	NA	0.00407928	met-d-DHA	rs1260326	C	T	0.60401	Docosahexaenoic acid || id:met-d-DHA	TRUE	reported	igd	120.083
21271707	2	-0.0494743	6.79986e-18	NA	0.00586365	met-d-DHA	rs34722314	A	T	0.136132	Docosahexaenoic acid || id:met-d-DHA	TRUE	reported	igd	66.2875
136820960	2	-0.0294969	5.30029e-12	NA	0.00440594	met-d-DHA	rs11681659	T	C	0.716465	Docosahexaenoic acid || id:met-d-DHA	TRUE	reported	igd	40.6933
69491284	4	0.0390619	3.90032e-16	NA	0.00482116	met-d-DHA	rs4860987	T	A	0.258609	Docosahexaenoic acid || id:met-d-DHA	TRUE	reported	igd	67.37
131661349	5	0.0258164	6.59994e-10	NA	0.00438088	met-d-DHA	rs273912	T	G	0.707071	Docosahexaenoic acid || id:met-d-DHA	TRUE	reported	igd	31.7798
31311912	6	-0.0343828	5.60015e-11	NA	0.00541148	met-d-DHA	rs2394976	T	G	0.161648	Docosahexaenoic acid || id:met-d-DHA	TRUE	reported	igd	36.8836
98578215	6	0.0229175	2.69998e-08	NA	0.00408792	met-d-DHA	rs6931604	T	C	0.599501	Docosahexaenoic acid || id:met-d-DHA	TRUE	reported	igd	29.0302
73016541	7	0.0298895	2.99985e-11	NA	0.00449968	met-d-DHA	rs10653440	C	CTCTT	0.715017	Docosahexaenoic acid || id:met-d-DHA	TRUE	reported	igd	41.9127
1218538	7	0.0230344	2.69998e-08	NA	0.00417365	met-d-DHA	rs35177659	T	C	0.522398	Docosahexaenoic acid || id:met-d-DHA	TRUE	reported	igd	30.4755
44785800	7	-0.036835	7.29962e-11	NA	0.00610428	met-d-DHA	rs73109460	A	G	0.123622	Docosahexaenoic acid || id:met-d-DHA	TRUE	reported	igd	33.8416
9183358	8	0.0582737	1.29987e-17	NA	0.00694734	met-d-DHA	rs9987289	G	A	0.909151	Docosahexaenoic acid || id:met-d-DHA	TRUE	reported	igd	64.5892
126506694	8	-0.0490959	1.59993e-32	NA	0.00414568	met-d-DHA	rs112875651	A	G	0.392346	Docosahexaenoic acid || id:met-d-DHA	TRUE	reported	igd	132.413
19819328	8	0.038745	3.79997e-09	NA	0.00662692	met-d-DHA	rs325	C	T	0.100483	Docosahexaenoic acid || id:met-d-DHA	TRUE	reported	igd	31.2368
107665978	9	-0.0336067	4.79999e-08	NA	0.0060825	met-d-DHA	rs1800978	G	C	0.123991	Docosahexaenoic acid || id:met-d-DHA	TRUE	reported	igd	28.2405
65191645	10	0.0356515	4.79954e-21	NA	0.00399079	met-d-DHA	rs7924036	T	G	0.504205	Docosahexaenoic acid || id:met-d-DHA	TRUE	reported	igd	73.1738
96728169	10	0.0322985	5.60015e-11	NA	0.00498857	met-d-DHA	rs55891451	C	A	0.201728	Docosahexaenoic acid || id:met-d-DHA	TRUE	reported	igd	38.6761
22251380	10	0.0251145	1.2e-08	NA	0.00445367	met-d-DHA	rs2807967	C	T	0.718104	Docosahexaenoic acid || id:met-d-DHA	TRUE	reported	igd	29.3935
61823630	11	-0.0437768	3.80014e-18	NA	0.00516019	met-d-DHA	rs12226389	C	T	0.18582	Docosahexaenoic acid || id:met-d-DHA	TRUE	reported	igd	66.7679
61406089	11	-0.131877	4.00037e-12	NA	0.018912	met-d-DHA	rs145786300	A	G	0.011985	Docosahexaenoic acid || id:met-d-DHA	TRUE	reported	igd	47.4169
61983775	11	-0.0544364	4.79999e-08	NA	0.00998382	met-d-DHA	rs149820547	G	T	0.042103	Docosahexaenoic acid || id:met-d-DHA	TRUE	reported	igd	27.5124
61453822	11	-0.151409	6.59933e-14	NA	0.0200643	met-d-DHA	rs143355652	T	C	0.010467	Docosahexaenoic acid || id:met-d-DHA	TRUE	reported	igd	54.6735
61701898	11	-0.0935374	9.60064e-11	NA	0.0145721	met-d-DHA	rs11230829	G	A	0.027786	Docosahexaenoic acid || id:met-d-DHA	TRUE	reported	igd	54.4225
60899701	11	0.0849325	6.59994e-09	NA	0.0142562	met-d-DHA	rs2232143	C	T	0.021879	Docosahexaenoic acid || id:met-d-DHA	TRUE	reported	igd	35.5399
61588305	11	-0.289714	1e-200	NA	0.00417057	met-d-DHA	rs174564	G	A	0.347013	Docosahexaenoic acid || id:met-d-DHA	TRUE	reported	igd	4550.36
75450576	11	-0.0554488	8.10028e-25	NA	0.00544834	met-d-DHA	rs673335	C	T	0.159762	Docosahexaenoic acid || id:met-d-DHA	TRUE	reported	igd	95.0678
126234820	11	0.0379626	4.39997e-10	NA	0.00587915	met-d-DHA	rs78689694	C	G	0.133357	Docosahexaenoic acid || id:met-d-DHA	TRUE	reported	igd	38.3466
61850279	11	0.0946966	1.7e-09	NA	0.0159899	met-d-DHA	rs145659493	A	C	0.015854	Docosahexaenoic acid || id:met-d-DHA	TRUE	reported	igd	32.2109
116705516	11	-0.0295479	2.70023e-12	NA	0.004399	met-d-DHA	rs525028	A	G	0.708543	Docosahexaenoic acid || id:met-d-DHA	TRUE	reported	igd	41.5112
44027885	15	0.0709705	8.79995e-09	NA	0.0125759	met-d-DHA	rs139974673	C	T	0.025918	Docosahexaenoic acid || id:met-d-DHA	TRUE	reported	igd	29.2737
58680178	15	0.115166	5.39511e-172	NA	0.00417215	met-d-DHA	rs261291	C	T	0.356068	Docosahexaenoic acid || id:met-d-DHA	TRUE	reported	igd	704.183
58580781	15	-0.0501722	2.49977e-26	NA	0.00484722	met-d-DHA	rs1560390	C	T	0.219684	Docosahexaenoic acid || id:met-d-DHA	TRUE	reported	igd	99.3997
58738423	15	-0.0608884	7.50067e-45	NA	0.00439066	met-d-DHA	rs12914626	T	C	0.701938	Docosahexaenoic acid || id:met-d-DHA	TRUE	reported	igd	178.798
15127534	16	-0.0778309	5.60015e-71	NA	0.00438005	met-d-DHA	rs72789541	A	T	0.29597	Docosahexaenoic acid || id:met-d-DHA	TRUE	reported	igd	291.243
56993324	16	0.039214	1.9002e-21	NA	0.00426253	met-d-DHA	rs3764261	A	C	0.324455	Docosahexaenoic acid || id:met-d-DHA	TRUE	reported	igd	77.6245
67976320	16	-0.0690353	1.29999e-10	NA	0.0110618	met-d-DHA	rs4986970	T	A	0.033926	Docosahexaenoic acid || id:met-d-DHA	TRUE	reported	igd	35.9613
44186063	17	-0.039552	2.09991e-17	NA	0.00478883	met-d-DHA	rs16940904	T	C	0.226571	Docosahexaenoic acid || id:met-d-DHA	TRUE	reported	igd	63.1269
41926126	17	-0.0631785	3.59998e-08	NA	0.0114307	met-d-DHA	rs72836561	T	C	0.031483	Docosahexaenoic acid || id:met-d-DHA	TRUE	reported	igd	28.0183
47158234	18	0.0504128	5.79963e-23	NA	0.00518236	met-d-DHA	rs9304381	T	C	0.818434	Docosahexaenoic acid || id:met-d-DHA	TRUE	reported	igd	86.9847
47109955	18	0.141863	2.49977e-17	NA	0.0174352	met-d-DHA	rs77960347	G	A	0.013239	Docosahexaenoic acid || id:met-d-DHA	TRUE	reported	igd	60.5409
19458388	19	-0.157436	1.59993e-16	NA	0.0192286	met-d-DHA	rs182611493	G	A	0.012519	Docosahexaenoic acid || id:met-d-DHA	TRUE	reported	igd	70.5647
45440529	19	0.0291154	3.59998e-10	NA	0.00455374	met-d-DHA	rs73045691	A	G	0.304282	Docosahexaenoic acid || id:met-d-DHA	TRUE	reported	igd	41.3167
11350488	19	-0.060337	3.69999e-08	NA	0.0108352	met-d-DHA	rs2278426	T	C	0.035183	Docosahexaenoic acid || id:met-d-DHA	TRUE	reported	igd	28.449
19379549	19	-0.118879	1.39991e-57	NA	0.00761408	met-d-DHA	rs58542926	T	C	0.074383	Docosahexaenoic acid || id:met-d-DHA	TRUE	reported	igd	224.376
45412079	19	-0.0767973	5.40008e-26	NA	0.00736218	met-d-DHA	rs7412	T	C	0.080653	Docosahexaenoic acid || id:met-d-DHA	TRUE	reported	igd	100.736
230295789	1	0.0315064	1.10002e-14	NA	0.0041158	met-d-DHA_pct	rs10127775	T	A	0.605614	Ratio of docosahexaenoic acid to total fatty acids || id:met-d-DHA_pct	TRUE	reported	igd	54.5928
21231524	2	0.0358061	4.40048e-13	NA	0.00495542	met-d-DHA_pct	rs676210	A	G	0.205776	Ratio of docosahexaenoic acid to total fatty acids || id:met-d-DHA_pct	TRUE	reported	igd	48.2446
136817616	2	-0.0273354	4.60002e-10	NA	0.00454404	met-d-DHA_pct	rs2011946	A	C	0.734729	Ratio of docosahexaenoic acid to total fatty acids || id:met-d-DHA_pct	TRUE	reported	igd	33.5281
131667353	5	-0.0366542	4e-09	NA	0.00627014	met-d-DHA_pct	rs273909	G	A	0.115958	Ratio of docosahexaenoic acid to total fatty acids || id:met-d-DHA_pct	TRUE	reported	igd	31.707
87712913	5	0.026846	1.09999e-08	NA	0.00470939	met-d-DHA_pct	rs6452788	A	G	0.23995	Ratio of docosahexaenoic acid to total fatty acids || id:met-d-DHA_pct	TRUE	reported	igd	30.2588
160922870	6	0.120966	7.8001e-16	NA	0.0149081	met-d-DHA_pct	rs117733303	G	A	0.018513	Ratio of docosahexaenoic acid to total fatty acids || id:met-d-DHA_pct	TRUE	reported	igd	61.2257
161010118	6	0.0814913	1.50003e-27	NA	0.00745189	met-d-DHA_pct	rs10455872	G	A	0.078988	Ratio of docosahexaenoic acid to total fatty acids || id:met-d-DHA_pct	TRUE	reported	igd	111.297
19819724	8	0.0936866	3.40017e-46	NA	0.00667587	met-d-DHA_pct	rs328	G	C	0.100283	Ratio of docosahexaenoic acid to total fatty acids || id:met-d-DHA_pct	TRUE	reported	igd	182.554
10663120	8	-0.0274209	5.50047e-12	NA	0.00419914	met-d-DHA_pct	rs11998606	T	C	0.402098	Ratio of docosahexaenoic acid to total fatty acids || id:met-d-DHA_pct	TRUE	reported	igd	41.6195
96749936	10	0.0280408	2.69998e-08	NA	0.0050219	met-d-DHA_pct	rs61886804	G	T	0.200246	Ratio of docosahexaenoic acid to total fatty acids || id:met-d-DHA_pct	TRUE	reported	igd	28.9885
65191645	10	0.0463057	4.90004e-32	NA	0.00401764	met-d-DHA_pct	rs7924036	T	G	0.504205	Ratio of docosahexaenoic acid to total fatty acids || id:met-d-DHA_pct	TRUE	reported	igd	123.498
116648917	11	0.0696054	4.70002e-32	NA	0.00590775	met-d-DHA_pct	rs964184	C	G	0.867229	Ratio of docosahexaenoic acid to total fatty acids || id:met-d-DHA_pct	TRUE	reported	igd	128.535
61823630	11	-0.0440767	1.80011e-17	NA	0.00519799	met-d-DHA_pct	rs12226389	C	T	0.18582	Ratio of docosahexaenoic acid to total fatty acids || id:met-d-DHA_pct	TRUE	reported	igd	67.6864
61406089	11	-0.14139	5.19996e-14	NA	0.0190505	met-d-DHA_pct	rs145786300	A	G	0.011985	Ratio of docosahexaenoic acid to total fatty acids || id:met-d-DHA_pct	TRUE	reported	igd	54.5079
61744342	11	-0.0290583	7.39946e-12	NA	0.00433776	met-d-DHA_pct	rs195445	T	C	0.688408	Ratio of docosahexaenoic acid to total fatty acids || id:met-d-DHA_pct	TRUE	reported	igd	41.7008
61588305	11	-0.275101	1e-200	NA	0.00420112	met-d-DHA_pct	rs174564	G	A	0.347013	Ratio of docosahexaenoic acid to total fatty acids || id:met-d-DHA_pct	TRUE	reported	igd	4087.01
75568533	11	-0.0412693	4.30002e-08	NA	0.00764272	met-d-DHA_pct	rs11236565	C	T	0.079944	Ratio of docosahexaenoic acid to total fatty acids || id:met-d-DHA_pct	TRUE	reported	igd	28.8388
68675497	11	-0.0969235	1.39991e-25	NA	0.00936266	met-d-DHA_pct	rs508049	T	C	0.049237	Ratio of docosahexaenoic acid to total fatty acids || id:met-d-DHA_pct	TRUE	reported	igd	101.302
56069705	13	-0.0443325	5.80003e-09	NA	0.00781817	met-d-DHA_pct	rs9563335	G	A	0.861577	Ratio of docosahexaenoic acid to total fatty acids || id:met-d-DHA_pct	TRUE	reported	igd	53.9716
58680178	15	0.0600304	1.39991e-47	NA	0.00420326	met-d-DHA_pct	rs261291	C	T	0.356068	Ratio of docosahexaenoic acid to total fatty acids || id:met-d-DHA_pct	TRUE	reported	igd	190.48
58724706	15	0.0633513	1.29987e-15	NA	0.00787098	met-d-DHA_pct	rs11632618	A	G	0.069927	Ratio of docosahexaenoic acid to total fatty acids || id:met-d-DHA_pct	TRUE	reported	igd	60.1055
15127534	16	-0.0779828	8.49963e-71	NA	0.00441037	met-d-DHA_pct	rs72789541	A	T	0.29597	Ratio of docosahexaenoic acid to total fatty acids || id:met-d-DHA_pct	TRUE	reported	igd	292.384
41926126	17	-0.0747327	7.10068e-11	NA	0.0115094	met-d-DHA_pct	rs72836561	T	C	0.031483	Ratio of docosahexaenoic acid to total fatty acids || id:met-d-DHA_pct	TRUE	reported	igd	39.2073
44186063	17	-0.0391925	1.80011e-16	NA	0.00482177	met-d-DHA_pct	rs16940904	T	C	0.226571	Ratio of docosahexaenoic acid to total fatty acids || id:met-d-DHA_pct	TRUE	reported	igd	61.984
8429323	19	0.0811908	1e-08	NA	0.0144182	met-d-DHA_pct	rs116843064	A	G	0.019861	Ratio of docosahexaenoic acid to total fatty acids || id:met-d-DHA_pct	TRUE	reported	igd	29.5412
45414451	19	-0.0249698	9.59997e-09	NA	0.0041773	met-d-DHA_pct	rs439401	C	T	0.638566	Ratio of docosahexaenoic acid to total fatty acids || id:met-d-DHA_pct	TRUE	reported	igd	33.1287
19379549	19	-0.0434563	4.60002e-09	NA	0.00766698	met-d-DHA_pct	rs58542926	T	C	0.074383	Ratio of docosahexaenoic acid to total fatty acids || id:met-d-DHA_pct	TRUE	reported	igd	29.9322
44342325	22	-0.0275617	6.69993e-09	NA	0.00467357	met-d-DHA_pct	rs2294919	T	C	0.247934	Ratio of docosahexaenoic acid to total fatty acids || id:met-d-DHA_pct	TRUE	reported	igd	32.6093
150940625	1	0.0271507	1.7e-10	NA	0.00445115	met-d-HDL_C	rs267738	G	T	0.219647	HDL cholesterol || id:met-d-HDL_C	TRUE	reported	igd	29.0873
110232983	1	0.0244597	2.69998e-09	NA	0.00413002	met-d-HDL_C	rs140584594	G	A	0.730105	HDL cholesterol || id:met-d-HDL_C	TRUE	reported	igd	27.1394
230304352	1	0.0487465	3.10027e-40	NA	0.0037839	met-d-HDL_C	rs4846921	A	G	0.613228	HDL cholesterol || id:met-d-HDL_C	TRUE	reported	igd	129.858
27021913	1	-0.107152	4.19952e-18	NA	0.0123721	met-d-HDL_C	rs114165349	C	G	0.022956	HDL cholesterol || id:met-d-HDL_C	TRUE	reported	igd	59.2993
40035928	1	-0.0426449	7.89951e-22	NA	0.00464911	met-d-HDL_C	rs3768321	T	G	0.19653	HDL cholesterol || id:met-d-HDL_C	TRUE	reported	igd	66.1298
220970028	1	0.0359384	7.70016e-20	NA	0.00403976	met-d-HDL_C	rs2642438	G	A	0.703836	HDL cholesterol || id:met-d-HDL_C	TRUE	reported	igd	61.9969
182154990	1	-0.029719	1.10002e-14	NA	0.00390581	met-d-HDL_C	rs61805076	C	T	0.334061	HDL cholesterol || id:met-d-HDL_C	TRUE	reported	igd	45.2391
227105921	2	-0.040512	2.19989e-28	NA	0.00384802	met-d-HDL_C	rs2943650	T	C	0.644755	HDL cholesterol || id:met-d-HDL_C	TRUE	reported	igd	86.5828
219699999	2	-0.0623876	3.89996e-10	NA	0.00955109	met-d-HDL_C	rs78058190	A	G	0.0501	HDL cholesterol || id:met-d-HDL_C	TRUE	reported	igd	42.6469
21231524	2	0.0696601	1.39991e-52	NA	0.00454847	met-d-HDL_C	rs676210	A	G	0.205765	HDL cholesterol || id:met-d-HDL_C	TRUE	reported	igd	182.807
242237902	2	0.0203271	9.29994e-09	NA	0.00384617	met-d-HDL_C	rs59104589	T	C	0.358826	HDL cholesterol || id:met-d-HDL_C	TRUE	reported	igd	21.8831
165528876	2	0.0341811	1.20005e-20	NA	0.00377849	met-d-HDL_C	rs13389219	T	C	0.392528	HDL cholesterol || id:met-d-HDL_C	TRUE	reported	igd	64.1543
20363074	2	-0.0238728	4.19952e-11	NA	0.00370545	met-d-HDL_C	rs35633876	T	G	0.481849	HDL cholesterol || id:met-d-HDL_C	TRUE	reported	igd	32.7576
211540507	2	-0.0232739	1.29999e-08	NA	0.00397277	met-d-HDL_C	rs1047891	A	C	0.314995	HDL cholesterol || id:met-d-HDL_C	TRUE	reported	igd	26.9062
136020454	3	0.0328242	7.00003e-09	NA	0.00569209	met-d-HDL_C	rs71336055	T	C	0.119734	HDL cholesterol || id:met-d-HDL_C	TRUE	reported	igd	26.1417
15592561	3	-0.0203169	3.50002e-08	NA	0.00389024	met-d-HDL_C	rs28818616	C	T	0.349772	HDL cholesterol || id:met-d-HDL_C	TRUE	reported	igd	21.6104
185804583	3	-0.0285813	3.59998e-08	NA	0.00539141	met-d-HDL_C	rs57912727	C	A	0.13669	HDL cholesterol || id:met-d-HDL_C	TRUE	reported	igd	22.1904
103188709	4	-0.0745451	1e-27	NA	0.00703246	met-d-HDL_C	rs13107325	T	C	0.074284	HDL cholesterol || id:met-d-HDL_C	TRUE	reported	igd	88.0153
75003678	5	0.0246146	1.29999e-10	NA	0.00377575	met-d-HDL_C	rs2307111	C	T	0.396609	HDL cholesterol || id:met-d-HDL_C	TRUE	reported	igd	33.3801
55857025	5	0.0403461	8.99912e-18	NA	0.00470336	met-d-HDL_C	rs11429307	G	GT	0.808481	HDL cholesterol || id:met-d-HDL_C	TRUE	reported	igd	58.0388
34243989	6	-0.0275935	3.89996e-08	NA	0.00507724	met-d-HDL_C	rs112945592	A	G	0.159637	HDL cholesterol || id:met-d-HDL_C	TRUE	reported	igd	23.5135
127456122	6	-0.0274741	3.90032e-14	NA	0.0037153	met-d-HDL_C	rs9491697	G	A	0.463611	HDL cholesterol || id:met-d-HDL_C	TRUE	reported	igd	43.2174
43764551	6	-0.032405	3.80014e-18	NA	0.00371539	met-d-HDL_C	rs1358980	T	C	0.482643	HDL cholesterol || id:met-d-HDL_C	TRUE	reported	igd	60.3786
31298366	6	-0.028312	1.29987e-13	NA	0.00391876	met-d-HDL_C	rs9265559	G	C	0.350846	HDL cholesterol || id:met-d-HDL_C	TRUE	reported	igd	42.0319
161092438	6	-0.0547216	2.60016e-20	NA	0.00612449	met-d-HDL_C	rs11751347	T	C	0.102256	HDL cholesterol || id:met-d-HDL_C	TRUE	reported	igd	63.3013
34689725	6	-0.0267289	1.69981e-13	NA	0.00389302	met-d-HDL_C	rs34265539	A	ATT	0.35605	HDL cholesterol || id:met-d-HDL_C	TRUE	reported	igd	37.7122
17980281	7	0.0216875	2e-09	NA	0.00369891	met-d-HDL_C	rs10268632	C	A	0.511754	HDL cholesterol || id:met-d-HDL_C	TRUE	reported	igd	27.0543
73039406	7	0.0337242	7.10068e-14	NA	0.00459459	met-d-HDL_C	rs35493868	G	C	0.20366	HDL cholesterol || id:met-d-HDL_C	TRUE	reported	igd	42.4681
130437476	7	-0.0301581	1.50003e-13	NA	0.00410079	met-d-HDL_C	rs7810507	A	G	0.281086	HDL cholesterol || id:met-d-HDL_C	TRUE	reported	igd	42.3154
1066297	7	-0.0246392	1.89998e-10	NA	0.00375055	met-d-HDL_C	rs3735687	G	A	0.42282	HDL cholesterol || id:met-d-HDL_C	TRUE	reported	igd	34.1086
9184231	8	0.0929821	2.70023e-48	NA	0.00642047	met-d-HDL_C	rs4240624	A	G	0.909226	HDL cholesterol || id:met-d-HDL_C	TRUE	reported	igd	164.463
73449940	8	0.0233782	1.6e-08	NA	0.00408048	met-d-HDL_C	rs7845090	A	G	0.70938	HDL cholesterol || id:met-d-HDL_C	TRUE	reported	igd	25.9382
19820933	8	0.157249	5.19996e-151	NA	0.0061226	met-d-HDL_C	rs145391587	C	A	0.10029	HDL cholesterol || id:met-d-HDL_C	TRUE	reported	igd	515.814
19733244	8	0.0601989	1.29987e-40	NA	0.0044962	met-d-HDL_C	rs1561748	C	G	0.267457	HDL cholesterol || id:met-d-HDL_C	TRUE	reported	igd	163.642
126490972	8	0.023379	7.00003e-12	NA	0.00370257	met-d-HDL_C	rs2954029	T	A	0.464894	HDL cholesterol || id:met-d-HDL_C	TRUE	reported	igd	31.3025
19980272	8	-0.0422839	1.2e-08	NA	0.00725462	met-d-HDL_C	rs71205961	C	CTTTTTT	0.0889719	HDL cholesterol || id:met-d-HDL_C	TRUE	reported	igd	33.3638
144306597	8	-0.0260548	5.99998e-09	NA	0.00478401	met-d-HDL_C	rs11434143	G	GT	0.810832	HDL cholesterol || id:met-d-HDL_C	TRUE	reported	igd	23.9695
116624879	8	0.030923	1.50003e-15	NA	0.00373996	met-d-HDL_C	rs2245221	A	G	0.558967	HDL cholesterol || id:met-d-HDL_C	TRUE	reported	igd	54.28
107661742	9	-0.0440108	5.50047e-27	NA	0.00419055	met-d-HDL_C	rs2740488	C	A	0.265313	HDL cholesterol || id:met-d-HDL_C	TRUE	reported	igd	86.9605
15304782	9	0.0480243	4.49987e-20	NA	0.00531389	met-d-HDL_C	rs686030	A	C	0.859547	HDL cholesterol || id:met-d-HDL_C	TRUE	reported	igd	64.1179
107586753	9	0.0334587	1.40001e-10	NA	0.00548549	met-d-HDL_C	rs2066714	C	T	0.128934	HDL cholesterol || id:met-d-HDL_C	TRUE	reported	igd	28.9441
107647019	9	0.0525294	1.10002e-17	NA	0.00594016	met-d-HDL_C	rs11789603	T	C	0.108813	HDL cholesterol || id:met-d-HDL_C	TRUE	reported	igd	61.6172
113983758	10	-0.0367817	4.19952e-12	NA	0.00528571	met-d-HDL_C	rs60847460	T	C	0.143326	HDL cholesterol || id:met-d-HDL_C	TRUE	reported	igd	38.244
113921825	10	-0.0403523	2.80027e-24	NA	0.00410968	met-d-HDL_C	rs2792735	A	G	0.720334	HDL cholesterol || id:met-d-HDL_C	TRUE	reported	igd	75.5457
45998984	10	-0.0335156	1.50003e-14	NA	0.00443194	met-d-HDL_C	rs148063610	C	CAAATAAAT	0.763377	HDL cholesterol || id:met-d-HDL_C	TRUE	reported	igd	46.7177
27505954	11	0.0263854	4.60002e-10	NA	0.00435261	met-d-HDL_C	rs12786130	T	C	0.761801	HDL cholesterol || id:met-d-HDL_C	TRUE	reported	igd	29.0826
75451281	11	-0.0512432	8.4004e-24	NA	0.00507106	met-d-HDL_C	rs559355	T	A	0.157985	HDL cholesterol || id:met-d-HDL_C	TRUE	reported	igd	80.4501
116990507	11	0.0646612	9.79941e-11	NA	0.0103866	met-d-HDL_C	rs116978226	A	C	0.033248	HDL cholesterol || id:met-d-HDL_C	TRUE	reported	igd	30.9385
117156893	11	0.202664	1.29987e-27	NA	0.0187562	met-d-HDL_C	rs1047964	T	G	0.010073	HDL cholesterol || id:met-d-HDL_C	TRUE	reported	igd	94.3378
47475189	11	-0.0386383	1e-23	NA	0.00385036	met-d-HDL_C	rs35184771	T	G	0.352775	HDL cholesterol || id:met-d-HDL_C	TRUE	reported	igd	78.5055
48944029	11	0.0333054	1.5e-09	NA	0.00531073	met-d-HDL_C	rs12295878	T	C	0.140343	HDL cholesterol || id:met-d-HDL_C	TRUE	reported	igd	30.8089
118957388	11	-0.0234595	5.89997e-10	NA	0.00388801	met-d-HDL_C	rs141949189	T	A	0.431973	HDL cholesterol || id:met-d-HDL_C	TRUE	reported	igd	31.0882
64021821	11	-0.0359687	2.90001e-08	NA	0.00652272	met-d-HDL_C	rs2302263	T	C	0.088118	HDL cholesterol || id:met-d-HDL_C	TRUE	reported	igd	23.9308
61605499	11	-0.0651582	3.50026e-69	NA	0.00385673	met-d-HDL_C	rs174578	A	T	0.350972	HDL cholesterol || id:met-d-HDL_C	TRUE	reported	igd	223.013
116648917	11	0.0881495	5.60015e-62	NA	0.00543511	met-d-HDL_C	rs964184	C	G	0.867255	HDL cholesterol || id:met-d-HDL_C	TRUE	reported	igd	206.252
116916060	11	-0.176914	2.19989e-21	NA	0.018667	met-d-HDL_C	rs144018203	C	G	0.010654	HDL cholesterol || id:met-d-HDL_C	TRUE	reported	igd	75.9778
125265201	12	-0.0418035	2.09991e-28	NA	0.004007	met-d-HDL_C	rs921919	A	G	0.669512	HDL cholesterol || id:met-d-HDL_C	TRUE	reported	igd	89.0615
124496316	12	0.0324635	1.9002e-17	NA	0.00399376	met-d-HDL_C	rs1054852	G	A	0.377481	HDL cholesterol || id:met-d-HDL_C	TRUE	reported	igd	57.0254
57843711	12	0.0290867	2.90001e-12	NA	0.00430067	met-d-HDL_C	rs2229357	A	G	0.240928	HDL cholesterol || id:met-d-HDL_C	TRUE	reported	igd	35.6212
125071027	12	-0.0255317	5.49997e-10	NA	0.00438815	met-d-HDL_C	rs11057692	G	A	0.236262	HDL cholesterol || id:met-d-HDL_C	TRUE	reported	igd	27.0779
125326153	12	-0.0405904	1.29987e-19	NA	0.00456514	met-d-HDL_C	rs7136506	C	T	0.215764	HDL cholesterol || id:met-d-HDL_C	TRUE	reported	igd	64.1992
109871179	12	0.026291	2.70023e-13	NA	0.00368582	met-d-HDL_C	rs7308864	G	A	0.523289	HDL cholesterol || id:met-d-HDL_C	TRUE	reported	igd	39.6986
125434716	12	0.0259021	2.19999e-08	NA	0.00431193	met-d-HDL_C	rs4078216	A	G	0.240941	HDL cholesterol || id:met-d-HDL_C	TRUE	reported	igd	28.2473
123348440	12	-0.0530567	4.90004e-11	NA	0.00797469	met-d-HDL_C	rs142265900	A	AGAT	0.942436	HDL cholesterol || id:met-d-HDL_C	TRUE	reported	igd	35.1585
112486818	12	-0.0218464	7.19946e-11	NA	0.00372874	met-d-HDL_C	rs17696736	G	A	0.430239	HDL cholesterol || id:met-d-HDL_C	TRUE	reported	igd	26.9326
20473758	12	0.0233031	1.09999e-10	NA	0.00371871	met-d-HDL_C	rs7134375	A	C	0.430204	HDL cholesterol || id:met-d-HDL_C	TRUE	reported	igd	30.6444
24759319	14	-0.0200517	8.40001e-09	NA	0.00371194	met-d-HDL_C	rs941507	C	G	0.460822	HDL cholesterol || id:met-d-HDL_C	TRUE	reported	igd	22.9969
105258892	14	-0.0201061	1.5e-08	NA	0.00380172	met-d-HDL_C	rs2494748	T	C	0.616244	HDL cholesterol || id:met-d-HDL_C	TRUE	reported	igd	22.007
58678512	15	0.101521	2.99916e-145	NA	0.00404587	met-d-HDL_C	rs10468017	T	C	0.295934	HDL cholesterol || id:met-d-HDL_C	TRUE	reported	igd	496.368
44028047	15	-0.0767611	5.60015e-11	NA	0.0119872	met-d-HDL_C	rs147233090	T	C	0.024586	HDL cholesterol || id:met-d-HDL_C	TRUE	reported	igd	32.531
58580781	15	-0.0398554	3.80014e-22	NA	0.00448169	met-d-HDL_C	rs1560390	C	T	0.219676	HDL cholesterol || id:met-d-HDL_C	TRUE	reported	igd	62.7023
40986355	15	0.0202435	4e-08	NA	0.00373514	met-d-HDL_C	rs5030789	G	A	0.567332	HDL cholesterol || id:met-d-HDL_C	TRUE	reported	igd	23.1561
58737661	15	-0.097555	7.8001e-80	NA	0.00526676	met-d-HDL_C	rs488490	A	C	0.852649	HDL cholesterol || id:met-d-HDL_C	TRUE	reported	igd	275.853
81534790	16	0.0382114	2.60016e-23	NA	0.00400271	met-d-HDL_C	rs2925979	C	T	0.69893	HDL cholesterol || id:met-d-HDL_C	TRUE	reported	igd	70.7569
56752882	16	-0.0791984	9.40005e-10	NA	0.0127103	met-d-HDL_C	rs75714888	A	C	0.021625	HDL cholesterol || id:met-d-HDL_C	TRUE	reported	igd	30.5509
57151796	16	-0.0266933	1.40001e-10	NA	0.00412436	met-d-HDL_C	rs8058512	T	C	0.72404	HDL cholesterol || id:met-d-HDL_C	TRUE	reported	igd	32.7757
15129459	16	-0.0239079	2e-10	NA	0.00388907	met-d-HDL_C	rs4985155	G	A	0.334887	HDL cholesterol || id:met-d-HDL_C	TRUE	reported	igd	29.3091
57235644	16	-0.0199694	1.2e-08	NA	0.00369184	met-d-HDL_C	rs4330777	A	G	0.475898	HDL cholesterol || id:met-d-HDL_C	TRUE	reported	igd	22.8961
56993324	16	0.208212	1e-200	NA	0.00392467	met-d-HDL_C	rs3764261	A	C	0.324423	HDL cholesterol || id:met-d-HDL_C	TRUE	reported	igd	2229.18
57049137	16	-0.158832	1.10002e-50	NA	0.0108357	met-d-HDL_C	rs75911530	A	G	0.032886	HDL cholesterol || id:met-d-HDL_C	TRUE	reported	igd	184.96
67976320	16	-0.0918619	2.99985e-20	NA	0.0101862	met-d-HDL_C	rs4986970	T	A	0.033916	HDL cholesterol || id:met-d-HDL_C	TRUE	reported	igd	63.6715
56915357	16	0.072265	1.29999e-08	NA	0.0134171	met-d-HDL_C	rs55779455	C	G	0.019855	HDL cholesterol || id:met-d-HDL_C	TRUE	reported	igd	23.3948
66823805	17	-0.0574208	5.79963e-13	NA	0.00793581	met-d-HDL_C	rs112001035	A	G	0.059725	HDL cholesterol || id:met-d-HDL_C	TRUE	reported	igd	42.631
76391653	17	0.0228226	7.10003e-10	NA	0.00370178	met-d-HDL_C	rs4969141	T	C	0.489523	HDL cholesterol || id:met-d-HDL_C	TRUE	reported	igd	29.9645
37770005	17	0.0211892	1.79999e-08	NA	0.00402544	met-d-HDL_C	rs12453682	T	C	0.693649	HDL cholesterol || id:met-d-HDL_C	TRUE	reported	igd	21.9627
41926126	17	-0.15614	1.50003e-52	NA	0.0105665	met-d-HDL_C	rs72836561	T	C	0.031483	HDL cholesterol || id:met-d-HDL_C	TRUE	reported	igd	171.345
47109955	18	0.253544	5.10035e-58	NA	0.0161172	met-d-HDL_C	rs77960347	G	A	0.013239	HDL cholesterol || id:met-d-HDL_C	TRUE	reported	igd	193.606
47160953	18	0.0758021	3.69999e-57	NA	0.00484633	met-d-HDL_C	rs7241918	T	G	0.822907	HDL cholesterol || id:met-d-HDL_C	TRUE	reported	igd	193.044
47120499	18	0.0723971	2.39994e-15	NA	0.00924151	met-d-HDL_C	rs12608026	G	T	0.042401	HDL cholesterol || id:met-d-HDL_C	TRUE	reported	igd	49.0006
47135834	18	-0.0891329	5.30005e-09	NA	0.0162001	met-d-HDL_C	rs62101705	T	C	0.01364	HDL cholesterol || id:met-d-HDL_C	TRUE	reported	igd	24.6056
57867526	18	-0.0243872	5.19996e-09	NA	0.0041877	met-d-HDL_C	rs688671	G	A	0.267133	HDL cholesterol || id:met-d-HDL_C	TRUE	reported	igd	26.8036
45413576	19	-0.0328757	1e-13	NA	0.00456456	met-d-HDL_C	rs75627662	T	C	0.206062	HDL cholesterol || id:met-d-HDL_C	TRUE	reported	igd	40.7102
11347493	19	-0.0597532	2.90001e-18	NA	0.00692609	met-d-HDL_C	rs737337	C	T	0.076791	HDL cholesterol || id:met-d-HDL_C	TRUE	reported	igd	58.2864
54814524	19	0.0278874	6.89922e-14	NA	0.0039397	met-d-HDL_C	rs1761457	G	A	0.326721	HDL cholesterol || id:met-d-HDL_C	TRUE	reported	igd	39.3869
45448465	19	0.0440828	2.99985e-31	NA	0.00385868	met-d-HDL_C	rs5167	G	T	0.352265	HDL cholesterol || id:met-d-HDL_C	TRUE	reported	igd	102.142
8429323	19	0.214019	9.70063e-62	NA	0.0132376	met-d-HDL_C	rs116843064	A	G	0.019852	HDL cholesterol || id:met-d-HDL_C	TRUE	reported	igd	205.49
11243260	19	-0.0198835	4.90004e-08	NA	0.00370288	met-d-HDL_C	rs2978615	T	C	0.490185	HDL cholesterol || id:met-d-HDL_C	TRUE	reported	igd	22.7436
44551855	20	-0.0733268	4.90004e-56	NA	0.00463155	met-d-HDL_C	rs6073958	C	T	0.198725	HDL cholesterol || id:met-d-HDL_C	TRUE	reported	igd	197.387
43008981	20	-0.0903456	1.20005e-15	NA	0.0112384	met-d-HDL_C	rs150224153	T	C	0.029238	HDL cholesterol || id:met-d-HDL_C	TRUE	reported	igd	53.3446
46340974	20	0.0353694	5.90065e-16	NA	0.00456606	met-d-HDL_C	rs6018652	A	G	0.792531	HDL cholesterol || id:met-d-HDL_C	TRUE	reported	igd	47.3607
21982892	22	-0.0359541	5.19996e-15	NA	0.00478107	met-d-HDL_C	rs2298428	T	C	0.182554	HDL cholesterol || id:met-d-HDL_C	TRUE	reported	igd	44.415
27021913	1	-0.114097	2.90001e-20	NA	0.0124344	met-d-HDL_CE	rs114165349	C	G	0.022956	Cholesteryl esters in HDL || id:met-d-HDL_CE	TRUE	reported	igd	67.2399
150940625	1	0.0284401	3.29989e-11	NA	0.00447357	met-d-HDL_CE	rs267738	G	T	0.219647	Cholesteryl esters in HDL || id:met-d-HDL_CE	TRUE	reported	igd	31.9164
40035928	1	-0.0441663	5.30029e-23	NA	0.00467253	met-d-HDL_CE	rs3768321	T	G	0.19653	Cholesteryl esters in HDL || id:met-d-HDL_CE	TRUE	reported	igd	70.9354
110232983	1	0.0254404	7.59994e-10	NA	0.00415082	met-d-HDL_CE	rs140584594	G	A	0.730105	Cholesteryl esters in HDL || id:met-d-HDL_CE	TRUE	reported	igd	29.3598
220970028	1	0.0351863	6.79986e-19	NA	0.00406011	met-d-HDL_CE	rs2642438	G	A	0.703836	Cholesteryl esters in HDL || id:met-d-HDL_CE	TRUE	reported	igd	59.4278
230304352	1	0.0495471	4.60045e-41	NA	0.00380297	met-d-HDL_CE	rs4846921	A	G	0.613228	Cholesteryl esters in HDL || id:met-d-HDL_CE	TRUE	reported	igd	134.163
182154990	1	-0.0297269	1.9002e-14	NA	0.00392548	met-d-HDL_CE	rs61805076	C	T	0.334061	Cholesteryl esters in HDL || id:met-d-HDL_CE	TRUE	reported	igd	45.2632
21231524	2	0.0719864	1.69981e-55	NA	0.00457133	met-d-HDL_CE	rs676210	A	G	0.205765	Cholesteryl esters in HDL || id:met-d-HDL_CE	TRUE	reported	igd	195.242
227105921	2	-0.041751	1.50003e-29	NA	0.00386736	met-d-HDL_CE	rs2943650	T	C	0.644755	Cholesteryl esters in HDL || id:met-d-HDL_CE	TRUE	reported	igd	91.9641
242237902	2	0.0204682	1e-08	NA	0.0038655	met-d-HDL_CE	rs59104589	T	C	0.358826	Cholesteryl esters in HDL || id:met-d-HDL_CE	TRUE	reported	igd	22.188
219699999	2	-0.0647055	8.99912e-11	NA	0.00959909	met-d-HDL_CE	rs78058190	A	G	0.0501	Cholesteryl esters in HDL || id:met-d-HDL_CE	TRUE	reported	igd	45.876
165528876	2	0.0357714	4.19952e-22	NA	0.00379748	met-d-HDL_CE	rs13389219	T	C	0.392528	Cholesteryl esters in HDL || id:met-d-HDL_CE	TRUE	reported	igd	70.2666
211540507	2	-0.02428	3.29997e-09	NA	0.00399273	met-d-HDL_CE	rs1047891	A	C	0.314995	Cholesteryl esters in HDL || id:met-d-HDL_CE	TRUE	reported	igd	29.2833
20363074	2	-0.0225026	6.29999e-10	NA	0.00372407	met-d-HDL_CE	rs35633876	T	G	0.481849	Cholesteryl esters in HDL || id:met-d-HDL_CE	TRUE	reported	igd	29.1043
136020454	3	0.0356601	3.89996e-10	NA	0.00572084	met-d-HDL_CE	rs71336055	T	C	0.119734	Cholesteryl esters in HDL || id:met-d-HDL_CE	TRUE	reported	igd	30.8552
15592561	3	-0.0202846	3.50002e-08	NA	0.00390989	met-d-HDL_CE	rs28818616	C	T	0.349772	Cholesteryl esters in HDL || id:met-d-HDL_CE	TRUE	reported	igd	21.5417
103188709	4	-0.0746262	2.60016e-27	NA	0.0070678	met-d-HDL_CE	rs13107325	T	C	0.074284	Cholesteryl esters in HDL || id:met-d-HDL_CE	TRUE	reported	igd	88.207
87814053	4	-0.0211327	7.29995e-09	NA	0.00386105	met-d-HDL_CE	rs10015477	A	G	0.368306	Cholesteryl esters in HDL || id:met-d-HDL_CE	TRUE	reported	igd	23.9183
55857025	5	0.0423003	4.30031e-19	NA	0.00472691	met-d-HDL_CE	rs11429307	G	GT	0.808481	Cholesteryl esters in HDL || id:met-d-HDL_CE	TRUE	reported	igd	63.8005
75003678	5	0.0237188	6.29999e-10	NA	0.00379466	met-d-HDL_CE	rs2307111	C	T	0.396609	Cholesteryl esters in HDL || id:met-d-HDL_CE	TRUE	reported	igd	30.9941
43764551	6	-0.0335309	2.70023e-19	NA	0.00373393	met-d-HDL_CE	rs1358980	T	C	0.482643	Cholesteryl esters in HDL || id:met-d-HDL_CE	TRUE	reported	igd	64.6495
127456122	6	-0.0284335	7.10068e-15	NA	0.00373384	met-d-HDL_CE	rs9491697	G	A	0.463611	Cholesteryl esters in HDL || id:met-d-HDL_CE	TRUE	reported	igd	46.2896
31287454	6	-0.0289954	2.90001e-13	NA	0.00404048	met-d-HDL_CE	rs9265113	T	C	0.407629	Cholesteryl esters in HDL || id:met-d-HDL_CE	TRUE	reported	igd	46.7421
139835423	6	0.0207535	3.29997e-08	NA	0.00378382	met-d-HDL_CE	rs71562509	T	G	0.593341	Cholesteryl esters in HDL || id:met-d-HDL_CE	TRUE	reported	igd	23.9234
32537496	6	-0.0468434	2.30001e-08	NA	0.00878799	met-d-HDL_CE	rs142110991	C	T	0.077348	Cholesteryl esters in HDL || id:met-d-HDL_CE	TRUE	reported	igd	36.0524
34689725	6	-0.0267226	2.70023e-13	NA	0.00391244	met-d-HDL_CE	rs34265539	A	ATT	0.35605	Cholesteryl esters in HDL || id:met-d-HDL_CE	TRUE	reported	igd	37.6945
161005389	6	-0.0557393	5.90065e-22	NA	0.00603466	met-d-HDL_CE	rs191555775	T	A	0.106388	Cholesteryl esters in HDL || id:met-d-HDL_CE	TRUE	reported	igd	68.0199
1066297	7	-0.0225948	6.80002e-09	NA	0.00376949	met-d-HDL_CE	rs3735687	G	A	0.42282	Cholesteryl esters in HDL || id:met-d-HDL_CE	TRUE	reported	igd	28.6818
36192606	7	-0.021623	4.30002e-08	NA	0.00375928	met-d-HDL_CE	rs12533197	G	T	0.439181	Cholesteryl esters in HDL || id:met-d-HDL_CE	TRUE	reported	igd	26.5102
17980281	7	0.0226161	5.60003e-10	NA	0.00371759	met-d-HDL_CE	rs10268632	C	A	0.511754	Cholesteryl esters in HDL || id:met-d-HDL_CE	TRUE	reported	igd	29.4213
73039406	7	0.0358978	2.19989e-15	NA	0.0046178	met-d-HDL_CE	rs35493868	G	C	0.20366	Cholesteryl esters in HDL || id:met-d-HDL_CE	TRUE	reported	igd	48.1212
130437476	7	-0.031525	1.50003e-14	NA	0.0041215	met-d-HDL_CE	rs7810507	A	G	0.281086	Cholesteryl esters in HDL || id:met-d-HDL_CE	TRUE	reported	igd	46.2398
9184231	8	0.0944368	1.50003e-49	NA	0.0064517	met-d-HDL_CE	rs4240624	A	G	0.909226	Cholesteryl esters in HDL || id:met-d-HDL_CE	TRUE	reported	igd	169.656
73449940	8	0.0236409	1.40001e-08	NA	0.00410032	met-d-HDL_CE	rs7845090	A	G	0.70938	Cholesteryl esters in HDL || id:met-d-HDL_CE	TRUE	reported	igd	26.5245
19820933	8	0.164535	2.99916e-163	NA	0.00615238	met-d-HDL_CE	rs145391587	C	A	0.10029	Cholesteryl esters in HDL || id:met-d-HDL_CE	TRUE	reported	igd	564.961
144306597	8	-0.0254078	1.79999e-08	NA	0.00480728	met-d-HDL_CE	rs11434143	G	GT	0.810832	Cholesteryl esters in HDL || id:met-d-HDL_CE	TRUE	reported	igd	22.7936
19733244	8	0.0623327	3.19963e-43	NA	0.00451807	met-d-HDL_CE	rs1561748	C	G	0.267457	Cholesteryl esters in HDL || id:met-d-HDL_CE	TRUE	reported	igd	175.467
116624879	8	0.0303928	7.00003e-15	NA	0.00375815	met-d-HDL_CE	rs2245221	A	G	0.558967	Cholesteryl esters in HDL || id:met-d-HDL_CE	TRUE	reported	igd	52.4338
19980272	8	-0.0440772	2.90001e-09	NA	0.00728991	met-d-HDL_CE	rs71205961	C	CTTTTTT	0.0889719	Cholesteryl esters in HDL || id:met-d-HDL_CE	TRUE	reported	igd	36.2547
126490972	8	0.0283665	2.39994e-16	NA	0.00372059	met-d-HDL_CE	rs2954029	T	A	0.464894	Cholesteryl esters in HDL || id:met-d-HDL_CE	TRUE	reported	igd	46.0886
107661742	9	-0.0428073	1.50003e-25	NA	0.00421158	met-d-HDL_CE	rs2740488	C	A	0.265313	Cholesteryl esters in HDL || id:met-d-HDL_CE	TRUE	reported	igd	82.2662
107647019	9	0.0510758	1.59993e-16	NA	0.00596998	met-d-HDL_CE	rs11789603	T	C	0.108813	Cholesteryl esters in HDL || id:met-d-HDL_CE	TRUE	reported	igd	58.2525
107586753	9	0.0324776	4.49997e-10	NA	0.00551302	met-d-HDL_CE	rs2066714	C	T	0.128934	Cholesteryl esters in HDL || id:met-d-HDL_CE	TRUE	reported	igd	27.2712
15303583	9	0.0466461	1.50003e-18	NA	0.00539954	met-d-HDL_CE	rs1215112	A	G	0.863029	Cholesteryl esters in HDL || id:met-d-HDL_CE	TRUE	reported	igd	59.2274
107579880	9	-0.0641302	3.50002e-08	NA	0.0126644	met-d-HDL_CE	rs2297402	T	C	0.023787	Cholesteryl esters in HDL || id:met-d-HDL_CE	TRUE	reported	igd	21.984
113983758	10	-0.0364215	7.39946e-12	NA	0.00531241	met-d-HDL_CE	rs60847460	T	C	0.143326	Cholesteryl esters in HDL || id:met-d-HDL_CE	TRUE	reported	igd	37.4984
113921825	10	-0.0393863	3.69999e-23	NA	0.00413044	met-d-HDL_CE	rs2792735	A	G	0.720334	Cholesteryl esters in HDL || id:met-d-HDL_CE	TRUE	reported	igd	71.9698
45998984	10	-0.0328132	6.89922e-14	NA	0.00445432	met-d-HDL_CE	rs148063610	C	CAAATAAAT	0.763377	Cholesteryl esters in HDL || id:met-d-HDL_CE	TRUE	reported	igd	44.7793
116648917	11	0.0971369	4.49987e-74	NA	0.0054625	met-d-HDL_CE	rs964184	C	G	0.867255	Cholesteryl esters in HDL || id:met-d-HDL_CE	TRUE	reported	igd	250.549
61605499	11	-0.0619825	5.50047e-62	NA	0.00387617	met-d-HDL_CE	rs174578	A	T	0.350972	Cholesteryl esters in HDL || id:met-d-HDL_CE	TRUE	reported	igd	201.767
116916060	11	-0.191662	1.29987e-24	NA	0.0187611	met-d-HDL_CE	rs144018203	C	G	0.010654	Cholesteryl esters in HDL || id:met-d-HDL_CE	TRUE	reported	igd	89.1834
48944029	11	0.0331092	2.1e-09	NA	0.0053375	met-d-HDL_CE	rs12295878	T	C	0.140343	Cholesteryl esters in HDL || id:met-d-HDL_CE	TRUE	reported	igd	30.4469
116990507	11	0.064649	1.40001e-10	NA	0.0104389	met-d-HDL_CE	rs116978226	A	C	0.033248	Cholesteryl esters in HDL || id:met-d-HDL_CE	TRUE	reported	igd	30.9268
118957388	11	-0.0231012	1.2e-09	NA	0.00390761	met-d-HDL_CE	rs141949189	T	A	0.431973	Cholesteryl esters in HDL || id:met-d-HDL_CE	TRUE	reported	igd	30.1455
117156893	11	0.205648	3.80014e-28	NA	0.0188508	met-d-HDL_CE	rs1047964	T	G	0.010073	Cholesteryl esters in HDL || id:met-d-HDL_CE	TRUE	reported	igd	97.1387
47475189	11	-0.0385791	2.39994e-23	NA	0.00386977	met-d-HDL_CE	rs35184771	T	G	0.352775	Cholesteryl esters in HDL || id:met-d-HDL_CE	TRUE	reported	igd	78.2649
27507902	11	0.0270981	2.30001e-10	NA	0.004374	met-d-HDL_CE	rs4922787	T	G	0.761596	Cholesteryl esters in HDL || id:met-d-HDL_CE	TRUE	reported	igd	30.6935
64021821	11	-0.0371263	1.29999e-08	NA	0.0065556	met-d-HDL_CE	rs2302263	T	C	0.088118	Cholesteryl esters in HDL || id:met-d-HDL_CE	TRUE	reported	igd	25.4963
75451281	11	-0.0507108	2.70023e-23	NA	0.00509662	met-d-HDL_CE	rs559355	T	A	0.157985	Cholesteryl esters in HDL || id:met-d-HDL_CE	TRUE	reported	igd	78.7859
125326153	12	-0.0398487	8.99912e-19	NA	0.00458807	met-d-HDL_CE	rs7136506	C	T	0.215764	Cholesteryl esters in HDL || id:met-d-HDL_CE	TRUE	reported	igd	61.8732
109871179	12	0.0250172	3.80014e-12	NA	0.00370433	met-d-HDL_CE	rs7308864	G	A	0.523289	Cholesteryl esters in HDL || id:met-d-HDL_CE	TRUE	reported	igd	35.9438
112486818	12	-0.0216481	1.2e-10	NA	0.00374747	met-d-HDL_CE	rs17696736	G	A	0.430239	Cholesteryl esters in HDL || id:met-d-HDL_CE	TRUE	reported	igd	26.4458
20473758	12	0.0239747	5.60015e-11	NA	0.00373739	met-d-HDL_CE	rs7134375	A	C	0.430204	Cholesteryl esters in HDL || id:met-d-HDL_CE	TRUE	reported	igd	32.4368
125434716	12	0.0260544	2.1e-08	NA	0.00433359	met-d-HDL_CE	rs4078216	A	G	0.240941	Cholesteryl esters in HDL || id:met-d-HDL_CE	TRUE	reported	igd	28.5806
125265201	12	-0.0415204	8.9002e-28	NA	0.00402712	met-d-HDL_CE	rs921919	A	G	0.669512	Cholesteryl esters in HDL || id:met-d-HDL_CE	TRUE	reported	igd	87.8584
57843711	12	0.0306338	2.49977e-13	NA	0.00432227	met-d-HDL_CE	rs2229357	A	G	0.240928	Cholesteryl esters in HDL || id:met-d-HDL_CE	TRUE	reported	igd	39.5126
123348440	12	-0.0536828	5.40008e-11	NA	0.00801474	met-d-HDL_CE	rs142265900	A	AGAT	0.942436	Cholesteryl esters in HDL || id:met-d-HDL_CE	TRUE	reported	igd	35.9935
125071027	12	-0.0259752	4.30002e-10	NA	0.00441018	met-d-HDL_CE	rs11057692	G	A	0.236262	Cholesteryl esters in HDL || id:met-d-HDL_CE	TRUE	reported	igd	28.027
124496316	12	0.033758	1.39991e-18	NA	0.00401381	met-d-HDL_CE	rs1054852	G	A	0.377481	Cholesteryl esters in HDL || id:met-d-HDL_CE	TRUE	reported	igd	61.6664
105258892	14	-0.0209215	6.19998e-09	NA	0.00382082	met-d-HDL_CE	rs2494748	T	C	0.616244	Cholesteryl esters in HDL || id:met-d-HDL_CE	TRUE	reported	igd	23.8286
24759319	14	-0.0202557	8.60003e-09	NA	0.00373059	met-d-HDL_CE	rs941507	C	G	0.460822	Cholesteryl esters in HDL || id:met-d-HDL_CE	TRUE	reported	igd	23.4673
58723939	15	0.089824	2.90001e-94	NA	0.00448588	met-d-HDL_CE	rs2070895	A	G	0.218687	Cholesteryl esters in HDL || id:met-d-HDL_CE	TRUE	reported	igd	318.161
44028047	15	-0.0850551	5.00035e-13	NA	0.0120513	met-d-HDL_CE	rs147233090	T	C	0.024586	Cholesteryl esters in HDL || id:met-d-HDL_CE	TRUE	reported	igd	39.9432
58671765	15	-0.0830367	4.4978e-102	NA	0.00392868	met-d-HDL_CE	rs1601935	T	G	0.654652	Cholesteryl esters in HDL || id:met-d-HDL_CE	TRUE	reported	igd	359.897
58577163	15	-0.0327838	3.19963e-15	NA	0.00457668	met-d-HDL_CE	rs10162642	A	G	0.21011	Cholesteryl esters in HDL || id:met-d-HDL_CE	TRUE	reported	igd	41.0678
56993324	16	0.209662	1e-200	NA	0.00394437	met-d-HDL_CE	rs3764261	A	C	0.324423	Cholesteryl esters in HDL || id:met-d-HDL_CE	TRUE	reported	igd	2260.95
57151796	16	-0.0267731	1.89998e-10	NA	0.00414507	met-d-HDL_CE	rs8058512	T	C	0.72404	Cholesteryl esters in HDL || id:met-d-HDL_CE	TRUE	reported	igd	32.972
57049137	16	-0.161921	8.10028e-52	NA	0.0108901	met-d-HDL_CE	rs75911530	A	G	0.032886	Cholesteryl esters in HDL || id:met-d-HDL_CE	TRUE	reported	igd	192.236
15085679	16	-0.027852	1.29999e-09	NA	0.00474671	met-d-HDL_CE	rs59299606	A	G	0.249077	Cholesteryl esters in HDL || id:met-d-HDL_CE	TRUE	reported	igd	33.4028
67976320	16	-0.0923717	2.60016e-20	NA	0.0102374	met-d-HDL_CE	rs4986970	T	A	0.033916	Cholesteryl esters in HDL || id:met-d-HDL_CE	TRUE	reported	igd	64.3806
56702000	16	-0.0371829	2.5e-10	NA	0.00589333	met-d-HDL_CE	rs904770	C	T	0.889385	Cholesteryl esters in HDL || id:met-d-HDL_CE	TRUE	reported	igd	31.3129
57235644	16	-0.0201648	1.09999e-08	NA	0.00371038	met-d-HDL_CE	rs4330777	A	G	0.475898	Cholesteryl esters in HDL || id:met-d-HDL_CE	TRUE	reported	igd	23.3464
81534790	16	0.0394442	1.99986e-24	NA	0.00402281	met-d-HDL_CE	rs2925979	C	T	0.69893	Cholesteryl esters in HDL || id:met-d-HDL_CE	TRUE	reported	igd	75.3992
41926126	17	-0.159246	9.09913e-54	NA	0.0106195	met-d-HDL_CE	rs72836561	T	C	0.031483	Cholesteryl esters in HDL || id:met-d-HDL_CE	TRUE	reported	igd	178.241
66823805	17	-0.0599848	4.60045e-14	NA	0.0079756	met-d-HDL_CE	rs112001035	A	G	0.059725	Cholesteryl esters in HDL || id:met-d-HDL_CE	TRUE	reported	igd	46.5247
37770005	17	0.0211904	2.19999e-08	NA	0.00404562	met-d-HDL_CE	rs12453682	T	C	0.693649	Cholesteryl esters in HDL || id:met-d-HDL_CE	TRUE	reported	igd	21.9652
76391653	17	0.0238232	1.40001e-10	NA	0.00372035	met-d-HDL_CE	rs4969141	T	C	0.489523	Cholesteryl esters in HDL || id:met-d-HDL_CE	TRUE	reported	igd	32.6503
47109955	18	0.247862	4.30031e-55	NA	0.0161989	met-d-HDL_CE	rs77960347	G	A	0.013239	Cholesteryl esters in HDL || id:met-d-HDL_CE	TRUE	reported	igd	185.012
47120499	18	0.0704882	1.80011e-14	NA	0.00928839	met-d-HDL_CE	rs12608026	G	T	0.042401	Cholesteryl esters in HDL || id:met-d-HDL_CE	TRUE	reported	igd	46.4497
47135834	18	-0.089071	8.40001e-09	NA	0.0162823	met-d-HDL_CE	rs62101705	T	C	0.01364	Cholesteryl esters in HDL || id:met-d-HDL_CE	TRUE	reported	igd	24.5714
47160953	18	0.0744648	1.69981e-54	NA	0.00487091	met-d-HDL_CE	rs7241918	T	G	0.822907	Cholesteryl esters in HDL || id:met-d-HDL_CE	TRUE	reported	igd	186.282
57867526	18	-0.0247751	4.30002e-09	NA	0.00420894	met-d-HDL_CE	rs688671	G	A	0.267133	Cholesteryl esters in HDL || id:met-d-HDL_CE	TRUE	reported	igd	27.6632
45448465	19	0.0442527	4.40048e-31	NA	0.00387778	met-d-HDL_CE	rs5167	G	T	0.352265	Cholesteryl esters in HDL || id:met-d-HDL_CE	TRUE	reported	igd	102.932
11243260	19	-0.0202706	2.99999e-08	NA	0.00372121	met-d-HDL_CE	rs2978615	T	C	0.490185	Cholesteryl esters in HDL || id:met-d-HDL_CE	TRUE	reported	igd	23.6379
54814524	19	0.0296343	3.29989e-15	NA	0.00395921	met-d-HDL_CE	rs1761457	G	A	0.326721	Cholesteryl esters in HDL || id:met-d-HDL_CE	TRUE	reported	igd	44.4779
45421254	19	-0.0365744	1e-13	NA	0.00509776	met-d-HDL_CE	rs12721046	A	G	0.157693	Cholesteryl esters in HDL || id:met-d-HDL_CE	TRUE	reported	igd	40.9078
8429323	19	0.222881	4.10015e-66	NA	0.0133032	met-d-HDL_CE	rs116843064	A	G	0.019852	Cholesteryl esters in HDL || id:met-d-HDL_CE	TRUE	reported	igd	222.893
11347493	19	-0.0588793	1.20005e-17	NA	0.00696039	met-d-HDL_CE	rs737337	C	T	0.076791	Cholesteryl esters in HDL || id:met-d-HDL_CE	TRUE	reported	igd	56.5932
43008981	20	-0.0924038	4.00037e-16	NA	0.0112952	met-d-HDL_CE	rs150224153	T	C	0.029238	Cholesteryl esters in HDL || id:met-d-HDL_CE	TRUE	reported	igd	55.804
44551855	20	-0.0673875	6.89922e-47	NA	0.00465494	met-d-HDL_CE	rs6073958	C	T	0.198725	Cholesteryl esters in HDL || id:met-d-HDL_CE	TRUE	reported	igd	166.662
46340974	20	0.0351553	9.49948e-16	NA	0.00458912	met-d-HDL_CE	rs6018652	A	G	0.792531	Cholesteryl esters in HDL || id:met-d-HDL_CE	TRUE	reported	igd	46.7889
21982892	22	-0.0357376	1e-14	NA	0.00480505	met-d-HDL_CE	rs2298428	T	C	0.182554	Cholesteryl esters in HDL || id:met-d-HDL_CE	TRUE	reported	igd	43.8815
62900812	1	-0.0266081	1.99986e-12	NA	0.00376596	met-d-HDL_FC	rs624700	C	G	0.416626	Free cholesterol in HDL || id:met-d-HDL_FC	TRUE	reported	igd	39.6173
220970028	1	0.037178	1.29987e-21	NA	0.00400785	met-d-HDL_FC	rs2642438	G	A	0.703836	Free cholesterol in HDL || id:met-d-HDL_FC	TRUE	reported	igd	66.35
40035928	1	-0.0356878	5.40008e-16	NA	0.00461239	met-d-HDL_FC	rs3768321	T	G	0.19653	Free cholesterol in HDL || id:met-d-HDL_FC	TRUE	reported	igd	46.305
230304352	1	0.0443622	3.59998e-34	NA	0.00375401	met-d-HDL_FC	rs4846921	A	G	0.613228	Free cholesterol in HDL || id:met-d-HDL_FC	TRUE	reported	igd	107.528
110470764	1	-0.0302093	6.19998e-10	NA	0.00511555	met-d-HDL_FC	rs333947	A	G	0.150133	Free cholesterol in HDL || id:met-d-HDL_FC	TRUE	reported	igd	26.8055
182171957	1	-0.0287576	1.80011e-14	NA	0.00387624	met-d-HDL_FC	rs1779823	T	G	0.333955	Free cholesterol in HDL || id:met-d-HDL_FC	TRUE	reported	igd	42.3517
26987646	1	-0.0821918	7.89951e-11	NA	0.0123653	met-d-HDL_FC	rs193084249	G	A	0.023362	Free cholesterol in HDL || id:met-d-HDL_FC	TRUE	reported	igd	35.4854
178512331	1	-0.020429	4e-08	NA	0.00376443	met-d-HDL_FC	rs12405456	G	T	0.386135	Free cholesterol in HDL || id:met-d-HDL_FC	TRUE	reported	igd	22.7723
20371380	2	-0.027842	5.70033e-14	NA	0.00369649	met-d-HDL_FC	rs907866	A	G	0.443205	Free cholesterol in HDL || id:met-d-HDL_FC	TRUE	reported	igd	44.0435
242237902	2	0.0192587	3.29997e-08	NA	0.00381564	met-d-HDL_FC	rs59104589	T	C	0.358826	Free cholesterol in HDL || id:met-d-HDL_FC	TRUE	reported	igd	19.6428
21231524	2	0.0590499	9.3994e-39	NA	0.00451236	met-d-HDL_FC	rs676210	A	G	0.205765	Free cholesterol in HDL || id:met-d-HDL_FC	TRUE	reported	igd	131.301
165528876	2	0.0278596	1.29987e-14	NA	0.0037485	met-d-HDL_FC	rs13389219	T	C	0.392528	Free cholesterol in HDL || id:met-d-HDL_FC	TRUE	reported	igd	42.611
227105921	2	-0.0347751	6.4998e-22	NA	0.00381747	met-d-HDL_FC	rs2943650	T	C	0.644755	Free cholesterol in HDL || id:met-d-HDL_FC	TRUE	reported	igd	63.7845
185804583	3	-0.0290273	1.29999e-08	NA	0.00534844	met-d-HDL_FC	rs57912727	C	A	0.13669	Free cholesterol in HDL || id:met-d-HDL_FC	TRUE	reported	igd	22.8885
69491284	4	0.0284149	4.19952e-12	NA	0.00442182	met-d-HDL_FC	rs4860987	T	A	0.258596	Free cholesterol in HDL || id:met-d-HDL_FC	TRUE	reported	igd	35.6384
103188709	4	-0.0715462	3.19963e-26	NA	0.00697679	met-d-HDL_FC	rs13107325	T	C	0.074284	Free cholesterol in HDL || id:met-d-HDL_FC	TRUE	reported	igd	81.0712
75003678	5	0.0267334	1e-12	NA	0.00374589	met-d-HDL_FC	rs2307111	C	T	0.396609	Free cholesterol in HDL || id:met-d-HDL_FC	TRUE	reported	igd	39.3761
55860866	5	-0.0321018	2.80027e-13	NA	0.00455963	met-d-HDL_FC	rs3936510	T	G	0.201954	Free cholesterol in HDL || id:met-d-HDL_FC	TRUE	reported	igd	38.2383
161092438	6	-0.0456592	1.59993e-14	NA	0.00607645	met-d-HDL_FC	rs11751347	T	C	0.102256	Free cholesterol in HDL || id:met-d-HDL_FC	TRUE	reported	igd	44.0635
43764551	6	-0.0273215	4.49987e-13	NA	0.00368625	met-d-HDL_FC	rs1358980	T	C	0.482643	Free cholesterol in HDL || id:met-d-HDL_FC	TRUE	reported	igd	42.9143
31299685	6	-0.0282854	3.50026e-13	NA	0.00389496	met-d-HDL_FC	rs9265620	C	T	0.370212	Free cholesterol in HDL || id:met-d-HDL_FC	TRUE	reported	igd	42.9483
34243480	6	-0.0275326	4.79999e-08	NA	0.00504029	met-d-HDL_FC	rs73420943	G	A	0.159588	Free cholesterol in HDL || id:met-d-HDL_FC	TRUE	reported	igd	23.404
34689725	6	-0.0255651	1e-12	NA	0.00386248	met-d-HDL_FC	rs34265539	A	ATT	0.35605	Free cholesterol in HDL || id:met-d-HDL_FC	TRUE	reported	igd	34.4987
127519234	6	-0.0234911	4.70002e-11	NA	0.00368152	met-d-HDL_FC	rs10457487	A	C	0.484316	Free cholesterol in HDL || id:met-d-HDL_FC	TRUE	reported	igd	31.7288
130437476	7	-0.0246003	1.09999e-09	NA	0.00406802	met-d-HDL_FC	rs7810507	A	G	0.281086	Free cholesterol in HDL || id:met-d-HDL_FC	TRUE	reported	igd	28.1526
94953895	7	-0.0198497	2.39999e-08	NA	0.00369819	met-d-HDL_FC	rs705379	A	G	0.477478	Free cholesterol in HDL || id:met-d-HDL_FC	TRUE	reported	igd	22.629
1066297	7	-0.0308015	5.79963e-16	NA	0.00372058	met-d-HDL_FC	rs3735687	G	A	0.42282	Free cholesterol in HDL || id:met-d-HDL_FC	TRUE	reported	igd	53.3122
73039406	7	0.025637	7.69999e-09	NA	0.00455787	met-d-HDL_FC	rs35493868	G	C	0.20366	Free cholesterol in HDL || id:met-d-HDL_FC	TRUE	reported	igd	24.5384
19766233	8	-0.119877	5.00035e-20	NA	0.0138035	met-d-HDL_FC	rs139915535	G	A	0.018003	Free cholesterol in HDL || id:met-d-HDL_FC	TRUE	reported	igd	58.5009
144305667	8	0.0333283	7.39997e-10	NA	0.00554544	met-d-HDL_FC	rs79744701	A	G	0.124085	Free cholesterol in HDL || id:met-d-HDL_FC	TRUE	reported	igd	27.7925
19824667	8	0.0843777	4.49987e-98	NA	0.00404835	met-d-HDL_FC	rs15285	T	C	0.286536	Free cholesterol in HDL || id:met-d-HDL_FC	TRUE	reported	igd	335.96
116624879	8	0.0317304	7.70016e-17	NA	0.00371245	met-d-HDL_FC	rs2245221	A	G	0.558967	Free cholesterol in HDL || id:met-d-HDL_FC	TRUE	reported	igd	57.153
9184231	8	0.084056	8.4004e-40	NA	0.00637325	met-d-HDL_FC	rs4240624	A	G	0.909226	Free cholesterol in HDL || id:met-d-HDL_FC	TRUE	reported	igd	134.367
19750044	8	-0.0628956	9.49948e-13	NA	0.00900059	met-d-HDL_FC	rs59347135	G	C	0.045804	Free cholesterol in HDL || id:met-d-HDL_FC	TRUE	reported	igd	39.8058
107586753	9	0.035841	1.20005e-11	NA	0.00544192	met-d-HDL_FC	rs2066714	C	T	0.128934	Free cholesterol in HDL || id:met-d-HDL_FC	TRUE	reported	igd	33.2138
107661742	9	-0.0474367	1.29987e-31	NA	0.00415727	met-d-HDL_FC	rs2740488	C	A	0.265313	Free cholesterol in HDL || id:met-d-HDL_FC	TRUE	reported	igd	101.038
15304782	9	0.0528159	1.39991e-24	NA	0.00527168	met-d-HDL_FC	rs686030	A	C	0.859547	Free cholesterol in HDL || id:met-d-HDL_FC	TRUE	reported	igd	77.5599
107647019	9	0.0556477	2.09991e-20	NA	0.00589299	met-d-HDL_FC	rs11789603	T	C	0.108813	Free cholesterol in HDL || id:met-d-HDL_FC	TRUE	reported	igd	69.1544
113983758	10	-0.0365017	3.10027e-12	NA	0.00524335	met-d-HDL_FC	rs60847460	T	C	0.143326	Free cholesterol in HDL || id:met-d-HDL_FC	TRUE	reported	igd	37.6638
113921825	10	-0.0423868	2.09991e-26	NA	0.00407674	met-d-HDL_FC	rs2792735	A	G	0.720334	Free cholesterol in HDL || id:met-d-HDL_FC	TRUE	reported	igd	83.3612
45998984	10	-0.0344773	1.50003e-15	NA	0.00439642	met-d-HDL_FC	rs148063610	C	CAAATAAAT	0.763377	Free cholesterol in HDL || id:met-d-HDL_FC	TRUE	reported	igd	49.4383
61603510	11	-0.0740701	2.39994e-90	NA	0.00382886	met-d-HDL_FC	rs174576	A	C	0.350038	Free cholesterol in HDL || id:met-d-HDL_FC	TRUE	reported	igd	287.998
116640237	11	0.0647324	1.59993e-20	NA	0.00728761	met-d-HDL_FC	rs6589565	G	A	0.932178	Free cholesterol in HDL || id:met-d-HDL_FC	TRUE	reported	igd	61.0039
116727936	11	0.0560153	2.19989e-35	NA	0.00467716	met-d-HDL_FC	rs625145	T	A	0.188126	Free cholesterol in HDL || id:met-d-HDL_FC	TRUE	reported	igd	110.403
47475189	11	-0.0372031	1.59993e-22	NA	0.00381991	met-d-HDL_FC	rs35184771	T	G	0.352775	Free cholesterol in HDL || id:met-d-HDL_FC	TRUE	reported	igd	72.7781
75451281	11	-0.0507485	1e-23	NA	0.00503096	met-d-HDL_FC	rs559355	T	A	0.157985	Free cholesterol in HDL || id:met-d-HDL_FC	TRUE	reported	igd	78.9032
48944029	11	0.0325488	3.59998e-09	NA	0.00526873	met-d-HDL_FC	rs12295878	T	C	0.140343	Free cholesterol in HDL || id:met-d-HDL_FC	TRUE	reported	igd	29.4247
126229617	11	-0.0421967	4.90004e-09	NA	0.00700405	met-d-HDL_FC	rs73632745	T	C	0.073719	Free cholesterol in HDL || id:met-d-HDL_FC	TRUE	reported	igd	27.9898
117221862	11	-0.0488159	8e-09	NA	0.00853661	met-d-HDL_FC	rs141368429	T	C	0.056173	Free cholesterol in HDL || id:met-d-HDL_FC	TRUE	reported	igd	29.0849
121406370	12	-0.0239661	7.10003e-10	NA	0.00387187	met-d-HDL_FC	rs2243616	T	G	0.66112	Free cholesterol in HDL || id:met-d-HDL_FC	TRUE	reported	igd	29.6243
125077567	12	0.020791	2.99999e-08	NA	0.00382469	met-d-HDL_FC	rs837500	T	C	0.638475	Free cholesterol in HDL || id:met-d-HDL_FC	TRUE	reported	igd	22.9686
125324798	12	-0.0591562	9.79941e-27	NA	0.00562782	met-d-HDL_FC	rs61941676	A	C	0.127214	Free cholesterol in HDL || id:met-d-HDL_FC	TRUE	reported	igd	89.4943
109871179	12	0.0294841	1.29987e-16	NA	0.00365656	met-d-HDL_FC	rs7308864	G	A	0.523289	Free cholesterol in HDL || id:met-d-HDL_FC	TRUE	reported	igd	49.9316
125259888	12	-0.0404396	1.10002e-27	NA	0.0039819	met-d-HDL_FC	rs838876	G	A	0.681444	Free cholesterol in HDL || id:met-d-HDL_FC	TRUE	reported	igd	81.7623
112083162	12	-0.0219261	9.20026e-11	NA	0.00371877	met-d-HDL_FC	rs11065991	T	C	0.41585	Free cholesterol in HDL || id:met-d-HDL_FC	TRUE	reported	igd	26.8844
20470199	12	0.0258671	8.70001e-09	NA	0.00462156	met-d-HDL_FC	rs11045171	G	A	0.197431	Free cholesterol in HDL || id:met-d-HDL_FC	TRUE	reported	igd	24.4062
57843711	12	0.0232372	1.6e-08	NA	0.00426653	met-d-HDL_FC	rs2229357	A	G	0.240928	Free cholesterol in HDL || id:met-d-HDL_FC	TRUE	reported	igd	22.732
58577163	15	-0.0645235	2.99985e-51	NA	0.0045096	met-d-HDL_FC	rs10162642	A	G	0.21011	Free cholesterol in HDL || id:met-d-HDL_FC	TRUE	reported	igd	159.245
58678720	15	-0.149026	1e-200	NA	0.00385063	met-d-HDL_FC	rs261290	C	T	0.654642	Free cholesterol in HDL || id:met-d-HDL_FC	TRUE	reported	igd	1167.34
58737341	15	-0.14834	5.99791e-183	NA	0.00523884	met-d-HDL_FC	rs473224	G	T	0.853922	Free cholesterol in HDL || id:met-d-HDL_FC	TRUE	reported	igd	635.221
56993324	16	0.19655	1e-200	NA	0.0038955	met-d-HDL_FC	rs3764261	A	C	0.324423	Free cholesterol in HDL || id:met-d-HDL_FC	TRUE	reported	igd	1982.28
56915357	16	0.0704587	2.59998e-08	NA	0.0133174	met-d-HDL_FC	rs55779455	C	G	0.019855	Free cholesterol in HDL || id:met-d-HDL_FC	TRUE	reported	igd	22.2397
57049137	16	-0.142636	4.79954e-43	NA	0.0107552	met-d-HDL_FC	rs75911530	A	G	0.032886	Free cholesterol in HDL || id:met-d-HDL_FC	TRUE	reported	igd	149.116
67976320	16	-0.0861617	8.80035e-19	NA	0.0101106	met-d-HDL_FC	rs4986970	T	A	0.033916	Free cholesterol in HDL || id:met-d-HDL_FC	TRUE	reported	igd	56.0111
81534790	16	0.0328625	7.8001e-18	NA	0.00397296	met-d-HDL_FC	rs2925979	C	T	0.69893	Free cholesterol in HDL || id:met-d-HDL_FC	TRUE	reported	igd	52.3256
57151796	16	-0.0254557	3.89996e-10	NA	0.00409371	met-d-HDL_FC	rs8058512	T	C	0.72404	Free cholesterol in HDL || id:met-d-HDL_FC	TRUE	reported	igd	29.8062
15129459	16	-0.0265806	1.9002e-12	NA	0.00386017	met-d-HDL_FC	rs4985155	G	A	0.334887	Free cholesterol in HDL || id:met-d-HDL_FC	TRUE	reported	igd	36.2305
56752882	16	-0.0767936	1.79999e-09	NA	0.0126159	met-d-HDL_FC	rs75714888	A	C	0.021625	Free cholesterol in HDL || id:met-d-HDL_FC	TRUE	reported	igd	28.7233
41926126	17	-0.138064	3.29989e-42	NA	0.0104829	met-d-HDL_FC	rs72836561	T	C	0.031483	Free cholesterol in HDL || id:met-d-HDL_FC	TRUE	reported	igd	133.926
66823805	17	-0.0469275	7.29995e-09	NA	0.00787297	met-d-HDL_FC	rs112001035	A	G	0.059725	Free cholesterol in HDL || id:met-d-HDL_FC	TRUE	reported	igd	28.47
37746359	17	0.0215742	3.2e-08	NA	0.0041131	met-d-HDL_FC	rs11078917	C	A	0.722847	Free cholesterol in HDL || id:met-d-HDL_FC	TRUE	reported	igd	21.465
47120499	18	0.0763693	1.9002e-17	NA	0.00916712	met-d-HDL_FC	rs12608026	G	T	0.042401	Free cholesterol in HDL || id:met-d-HDL_FC	TRUE	reported	igd	54.5278
47135834	18	-0.0859232	1.40001e-08	NA	0.0160697	met-d-HDL_FC	rs62101705	T	C	0.01364	Free cholesterol in HDL || id:met-d-HDL_FC	TRUE	reported	igd	22.865
47109955	18	0.265542	2.39994e-64	NA	0.0159874	met-d-HDL_FC	rs77960347	G	A	0.013239	Free cholesterol in HDL || id:met-d-HDL_FC	TRUE	reported	igd	212.397
47160953	18	0.0775058	8.80035e-61	NA	0.00480731	met-d-HDL_FC	rs7241918	T	G	0.822907	Free cholesterol in HDL || id:met-d-HDL_FC	TRUE	reported	igd	201.835
45448465	19	0.0416003	1.20005e-28	NA	0.00382875	met-d-HDL_FC	rs5167	G	T	0.352265	Free cholesterol in HDL || id:met-d-HDL_FC	TRUE	reported	igd	90.9531
11347493	19	-0.0603085	2.29985e-18	NA	0.00687239	met-d-HDL_FC	rs737337	C	T	0.076791	Free cholesterol in HDL || id:met-d-HDL_FC	TRUE	reported	igd	59.3754
46385438	19	-0.0296786	1.2e-08	NA	0.00567433	met-d-HDL_FC	rs34514836	C	A	0.119404	Free cholesterol in HDL || id:met-d-HDL_FC	TRUE	reported	igd	21.3195
8429323	19	0.175645	8.60003e-43	NA	0.013135	met-d-HDL_FC	rs116843064	A	G	0.019852	Free cholesterol in HDL || id:met-d-HDL_FC	TRUE	reported	igd	138.326
45413576	19	-0.0378447	1.39991e-17	NA	0.00452917	met-d-HDL_FC	rs75627662	T	C	0.206062	Free cholesterol in HDL || id:met-d-HDL_FC	TRUE	reported	igd	53.9527
54819466	19	0.0214925	4e-09	NA	0.00394786	met-d-HDL_FC	rs1616661	A	T	0.318116	Free cholesterol in HDL || id:met-d-HDL_FC	TRUE	reported	igd	23.066
43008981	20	-0.0803644	6.00067e-13	NA	0.011148	met-d-HDL_FC	rs150224153	T	C	0.029238	Free cholesterol in HDL || id:met-d-HDL_FC	TRUE	reported	igd	42.2048
46340974	20	0.0350598	1.29987e-15	NA	0.00452933	met-d-HDL_FC	rs6018652	A	G	0.792531	Free cholesterol in HDL || id:met-d-HDL_FC	TRUE	reported	igd	46.5349
44551855	20	-0.0916191	6.59933e-89	NA	0.00459429	met-d-HDL_FC	rs6073958	C	T	0.198725	Free cholesterol in HDL || id:met-d-HDL_FC	TRUE	reported	igd	308.449
21916361	22	-0.0343033	6.4998e-14	NA	0.00469515	met-d-HDL_FC	rs5754104	A	G	0.188811	Free cholesterol in HDL || id:met-d-HDL_FC	TRUE	reported	igd	41.4947
109822166	1	-0.0269821	3.59998e-10	NA	0.004411	met-d-HDL_L	rs599839	A	G	0.772085	Total lipids in HDL || id:met-d-HDL_L	TRUE	reported	igd	29.4928
40035928	1	-0.0385553	1.10002e-17	NA	0.00467443	met-d-HDL_L	rs3768321	T	G	0.19653	Total lipids in HDL || id:met-d-HDL_L	TRUE	reported	igd	54.0487
26987646	1	-0.0960502	2.09991e-14	NA	0.0125317	met-d-HDL_L	rs193084249	G	A	0.023362	Total lipids in HDL || id:met-d-HDL_L	TRUE	reported	igd	48.4661
150940625	1	0.0293185	8.99912e-12	NA	0.00447539	met-d-HDL_L	rs267738	G	T	0.219647	Total lipids in HDL || id:met-d-HDL_L	TRUE	reported	igd	33.919
230304352	1	0.0493774	2.49977e-40	NA	0.00380451	met-d-HDL_L	rs4846921	A	G	0.613228	Total lipids in HDL || id:met-d-HDL_L	TRUE	reported	igd	133.245
220970028	1	0.0359127	4.19952e-20	NA	0.00406176	met-d-HDL_L	rs2642438	G	A	0.703836	Total lipids in HDL || id:met-d-HDL_L	TRUE	reported	igd	61.9082
182154990	1	-0.0289447	4.90004e-14	NA	0.00392707	met-d-HDL_L	rs61805076	C	T	0.334061	Total lipids in HDL || id:met-d-HDL_L	TRUE	reported	igd	42.9116
62906489	1	-0.0381891	4.00037e-23	NA	0.00391132	met-d-HDL_L	rs638714	T	G	0.345931	Total lipids in HDL || id:met-d-HDL_L	TRUE	reported	igd	75.9965
110232983	1	0.0290464	1e-12	NA	0.00415251	met-d-HDL_L	rs140584594	G	A	0.730105	Total lipids in HDL || id:met-d-HDL_L	TRUE	reported	igd	38.2758
21231524	2	0.0592123	5.50047e-38	NA	0.00457361	met-d-HDL_L	rs676210	A	G	0.205765	Total lipids in HDL || id:met-d-HDL_L	TRUE	reported	igd	132.025
227092802	2	-0.0325638	4.70002e-19	NA	0.00387087	met-d-HDL_L	rs2176040	G	A	0.646743	Total lipids in HDL || id:met-d-HDL_L	TRUE	reported	igd	55.7851
165508389	2	0.0253857	1.80011e-12	NA	0.00377653	met-d-HDL_L	rs10184004	T	C	0.4061	Total lipids in HDL || id:met-d-HDL_L	TRUE	reported	igd	35.7828
211302627	2	0.024446	6.49995e-09	NA	0.00420514	met-d-HDL_L	rs41272663	A	C	0.264008	Total lipids in HDL || id:met-d-HDL_L	TRUE	reported	igd	26.7314
20371380	2	-0.0294587	2.49977e-15	NA	0.00374667	met-d-HDL_L	rs907866	A	G	0.443205	Total lipids in HDL || id:met-d-HDL_L	TRUE	reported	igd	49.3092
15592561	3	-0.0211957	2.99999e-08	NA	0.00391142	met-d-HDL_L	rs28818616	C	T	0.349772	Total lipids in HDL || id:met-d-HDL_L	TRUE	reported	igd	23.5207
103188709	4	-0.0713122	1.59993e-25	NA	0.00707092	met-d-HDL_L	rs13107325	T	C	0.074284	Total lipids in HDL || id:met-d-HDL_L	TRUE	reported	igd	80.5414
69491456	4	0.0264887	2.30001e-10	NA	0.00447856	met-d-HDL_L	rs34707604	C	T	0.258517	Total lipids in HDL || id:met-d-HDL_L	TRUE	reported	igd	30.963
55861601	5	-0.02958	4.49987e-11	NA	0.00457543	met-d-HDL_L	rs9687833	A	G	0.207013	Total lipids in HDL || id:met-d-HDL_L	TRUE	reported	igd	33.0674
127456122	6	-0.0237145	1.6e-10	NA	0.00373585	met-d-HDL_L	rs9491697	G	A	0.463611	Total lipids in HDL || id:met-d-HDL_L	TRUE	reported	igd	32.1957
161092438	6	-0.0374588	4.30002e-10	NA	0.00615835	met-d-HDL_L	rs11751347	T	C	0.102256	Total lipids in HDL || id:met-d-HDL_L	TRUE	reported	igd	29.6535
31319923	6	-0.0345003	6.20012e-14	NA	0.00464711	met-d-HDL_L	rs36057735	G	C	0.199037	Total lipids in HDL || id:met-d-HDL_L	TRUE	reported	igd	43.689
43764551	6	-0.0261589	5.70033e-12	NA	0.00373594	met-d-HDL_L	rs1358980	T	C	0.482643	Total lipids in HDL || id:met-d-HDL_L	TRUE	reported	igd	39.3386
34335088	6	-0.0580665	2.30001e-10	NA	0.00908953	met-d-HDL_L	rs147627829	A	G	0.044071	Total lipids in HDL || id:met-d-HDL_L	TRUE	reported	igd	32.7015
1066297	7	-0.0265228	6.29941e-12	NA	0.00377079	met-d-HDL_L	rs3735687	G	A	0.42282	Total lipids in HDL || id:met-d-HDL_L	TRUE	reported	igd	39.5248
130437476	7	-0.0254473	5e-10	NA	0.00412293	met-d-HDL_L	rs7810507	A	G	0.281086	Total lipids in HDL || id:met-d-HDL_L	TRUE	reported	igd	30.1251
116624879	8	0.0337975	1.50003e-18	NA	0.00376244	met-d-HDL_L	rs2245221	A	G	0.558967	Total lipids in HDL || id:met-d-HDL_L	TRUE	reported	igd	64.8464
19824667	8	0.0860965	7.59976e-100	NA	0.00410286	met-d-HDL_L	rs15285	T	C	0.286536	Total lipids in HDL || id:met-d-HDL_L	TRUE	reported	igd	349.829
9184231	8	0.0923304	1.10002e-46	NA	0.00645906	met-d-HDL_L	rs4240624	A	G	0.909226	Total lipids in HDL || id:met-d-HDL_L	TRUE	reported	igd	162.162
19766233	8	-0.12692	2.09991e-21	NA	0.0139893	met-d-HDL_L	rs139915535	G	A	0.018003	Total lipids in HDL || id:met-d-HDL_L	TRUE	reported	igd	65.5809
19750044	8	-0.0675679	6.09958e-14	NA	0.00912178	met-d-HDL_L	rs59347135	G	C	0.045804	Total lipids in HDL || id:met-d-HDL_L	TRUE	reported	igd	45.942
144305353	8	0.0276312	1.39991e-11	NA	0.00416193	met-d-HDL_L	rs7388248	C	G	0.27689	Total lipids in HDL || id:met-d-HDL_L	TRUE	reported	igd	35.1932
107661742	9	-0.0456681	1.20005e-28	NA	0.00421297	met-d-HDL_L	rs2740488	C	A	0.265313	Total lipids in HDL || id:met-d-HDL_L	TRUE	reported	igd	93.6386
107647019	9	0.0550583	3.50026e-19	NA	0.00597194	met-d-HDL_L	rs11789603	T	C	0.108813	Total lipids in HDL || id:met-d-HDL_L	TRUE	reported	igd	67.6964
107586753	9	0.034	1.79999e-10	NA	0.00551484	met-d-HDL_L	rs2066714	C	T	0.128934	Total lipids in HDL || id:met-d-HDL_L	TRUE	reported	igd	29.8885
15304782	9	0.0458189	1.80011e-18	NA	0.00534231	met-d-HDL_L	rs686030	A	C	0.859547	Total lipids in HDL || id:met-d-HDL_L	TRUE	reported	igd	58.3613
113983758	10	-0.0376724	1.50003e-12	NA	0.00531363	met-d-HDL_L	rs60847460	T	C	0.143326	Total lipids in HDL || id:met-d-HDL_L	TRUE	reported	igd	40.1193
113921825	10	-0.041317	9.30037e-25	NA	0.00413139	met-d-HDL_L	rs2792735	A	G	0.720334	Total lipids in HDL || id:met-d-HDL_L	TRUE	reported	igd	79.2036
45998984	10	-0.0350013	1.69981e-15	NA	0.00445535	met-d-HDL_L	rs148063610	C	CAAATAAAT	0.763377	Total lipids in HDL || id:met-d-HDL_L	TRUE	reported	igd	50.9532
116727936	11	0.0631888	2.60016e-43	NA	0.00474108	met-d-HDL_L	rs625145	T	A	0.188126	Total lipids in HDL || id:met-d-HDL_L	TRUE	reported	igd	140.528
117221862	11	-0.0503592	6.4e-09	NA	0.00865327	met-d-HDL_L	rs141368429	T	C	0.056173	Total lipids in HDL || id:met-d-HDL_L	TRUE	reported	igd	30.9535
48944029	11	0.0309693	2e-08	NA	0.00534073	met-d-HDL_L	rs12295878	T	C	0.140343	Total lipids in HDL || id:met-d-HDL_L	TRUE	reported	igd	26.6375
61600342	11	0.0538325	4.19952e-47	NA	0.00387943	met-d-HDL_L	rs174574	C	A	0.649404	Total lipids in HDL || id:met-d-HDL_L	TRUE	reported	igd	152.054
75451281	11	-0.0598436	6.09958e-32	NA	0.00509971	met-d-HDL_L	rs559355	T	A	0.157985	Total lipids in HDL || id:met-d-HDL_L	TRUE	reported	igd	109.749
47475189	11	-0.0371744	9.3994e-22	NA	0.00387211	met-d-HDL_L	rs35184771	T	G	0.352775	Total lipids in HDL || id:met-d-HDL_L	TRUE	reported	igd	72.6658
116640237	11	0.0505931	4.19952e-13	NA	0.0073872	met-d-HDL_L	rs6589565	G	A	0.932178	Total lipids in HDL || id:met-d-HDL_L	TRUE	reported	igd	37.257
126229617	11	-0.0446708	1.09999e-09	NA	0.00709977	met-d-HDL_L	rs73632745	T	C	0.073719	Total lipids in HDL || id:met-d-HDL_L	TRUE	reported	igd	31.3692
121406370	12	-0.022349	2.30001e-08	NA	0.00392412	met-d-HDL_L	rs2243616	T	G	0.66112	Total lipids in HDL || id:met-d-HDL_L	TRUE	reported	igd	25.7605
20470199	12	0.0257773	9.40005e-09	NA	0.00468394	met-d-HDL_L	rs11045171	G	A	0.197431	Total lipids in HDL || id:met-d-HDL_L	TRUE	reported	igd	24.237
125071027	12	-0.0232051	1.79999e-08	NA	0.00441207	met-d-HDL_L	rs11057692	G	A	0.236262	Total lipids in HDL || id:met-d-HDL_L	TRUE	reported	igd	22.3668
112486818	12	-0.0192522	9.09997e-09	NA	0.00374907	met-d-HDL_L	rs17696736	G	A	0.430239	Total lipids in HDL || id:met-d-HDL_L	TRUE	reported	igd	20.915
125259888	12	-0.0409739	3.50026e-27	NA	0.00403564	met-d-HDL_L	rs838876	G	A	0.681444	Total lipids in HDL || id:met-d-HDL_L	TRUE	reported	igd	83.9387
123796238	12	0.0385875	4.70002e-08	NA	0.00683331	met-d-HDL_L	rs4759375	T	C	0.084878	Total lipids in HDL || id:met-d-HDL_L	TRUE	reported	igd	26.6246
125324798	12	-0.0600575	1.20005e-26	NA	0.00570378	met-d-HDL_L	rs61941676	A	C	0.127214	Total lipids in HDL || id:met-d-HDL_L	TRUE	reported	igd	92.2444
103556109	12	-0.0213769	4.79999e-09	NA	0.00373198	met-d-HDL_L	rs7956099	C	T	0.474977	Total lipids in HDL || id:met-d-HDL_L	TRUE	reported	igd	26.2334
57843711	12	0.0239609	9.80009e-09	NA	0.00432412	met-d-HDL_L	rs2229357	A	G	0.240928	Total lipids in HDL || id:met-d-HDL_L	TRUE	reported	igd	24.1703
109871179	12	0.0310886	1.29987e-17	NA	0.00370591	met-d-HDL_L	rs7308864	G	A	0.523289	Total lipids in HDL || id:met-d-HDL_L	TRUE	reported	igd	55.5167
24759319	14	-0.020358	8.9e-09	NA	0.00373142	met-d-HDL_L	rs941507	C	G	0.460822	Total lipids in HDL || id:met-d-HDL_L	TRUE	reported	igd	23.705
58723939	15	0.138806	1e-200	NA	0.0044828	met-d-HDL_L	rs2070895	A	G	0.218687	Total lipids in HDL || id:met-d-HDL_L	TRUE	reported	igd	762.69
58680954	15	-0.124898	1e-200	NA	0.00380194	met-d-HDL_L	rs2043085	C	T	0.61268	Total lipids in HDL || id:met-d-HDL_L	TRUE	reported	igd	858.335
58569330	15	0.0415624	7.59976e-15	NA	0.00549377	met-d-HDL_L	rs34663616	A	C	0.13765	Total lipids in HDL || id:met-d-HDL_L	TRUE	reported	igd	47.2122
15139594	16	-0.0216388	4.60002e-09	NA	0.00375049	met-d-HDL_L	rs34955778	C	T	0.419986	Total lipids in HDL || id:met-d-HDL_L	TRUE	reported	igd	26.2575
56993324	16	0.189944	1e-200	NA	0.00394999	met-d-HDL_L	rs3764261	A	C	0.324423	Total lipids in HDL || id:met-d-HDL_L	TRUE	reported	igd	1849.16
56752882	16	-0.0706636	3.69999e-08	NA	0.0127923	met-d-HDL_L	rs75714888	A	C	0.021625	Total lipids in HDL || id:met-d-HDL_L	TRUE	reported	igd	24.3198
56915357	16	0.0702501	4e-08	NA	0.0135037	met-d-HDL_L	rs55779455	C	G	0.019855	Total lipids in HDL || id:met-d-HDL_L	TRUE	reported	igd	22.1081
81534790	16	0.0324273	3.19963e-17	NA	0.00402853	met-d-HDL_L	rs2925979	C	T	0.69893	Total lipids in HDL || id:met-d-HDL_L	TRUE	reported	igd	50.9483
67976320	16	-0.0770816	8.49963e-15	NA	0.010252	met-d-HDL_L	rs4986970	T	A	0.033916	Total lipids in HDL || id:met-d-HDL_L	TRUE	reported	igd	44.8234
57151796	16	-0.025168	1.2e-09	NA	0.00415097	met-d-HDL_L	rs8058512	T	C	0.72404	Total lipids in HDL || id:met-d-HDL_L	TRUE	reported	igd	29.1361
57049137	16	-0.144191	2.09991e-42	NA	0.0109056	met-d-HDL_L	rs75911530	A	G	0.032886	Total lipids in HDL || id:met-d-HDL_L	TRUE	reported	igd	152.389
57235644	16	-0.0192214	4.60002e-08	NA	0.00371566	met-d-HDL_L	rs4330777	A	G	0.475898	Total lipids in HDL || id:met-d-HDL_L	TRUE	reported	igd	21.2126
26713970	17	-0.0257771	1.69981e-11	NA	0.00370891	met-d-HDL_L	rs967645	T	C	0.516501	Total lipids in HDL || id:met-d-HDL_L	TRUE	reported	igd	38.2027
41926126	17	-0.135102	5.50047e-39	NA	0.0106234	met-d-HDL_L	rs72836561	T	C	0.031483	Total lipids in HDL || id:met-d-HDL_L	TRUE	reported	igd	128.235
66823805	17	-0.0509244	5.69994e-10	NA	0.00797849	met-d-HDL_L	rs112001035	A	G	0.059725	Total lipids in HDL || id:met-d-HDL_L	TRUE	reported	igd	33.5277
47120499	18	0.0873717	8.49963e-22	NA	0.00928756	met-d-HDL_L	rs12608026	G	T	0.042401	Total lipids in HDL || id:met-d-HDL_L	TRUE	reported	igd	71.3815
47134250	18	-0.0889326	7.00003e-09	NA	0.0162537	met-d-HDL_L	rs62101704	A	G	0.013683	Total lipids in HDL || id:met-d-HDL_L	TRUE	reported	igd	24.5713
47109955	18	0.30335	4.00037e-81	NA	0.0161975	met-d-HDL_L	rs77960347	G	A	0.013239	Total lipids in HDL || id:met-d-HDL_L	TRUE	reported	igd	277.342
47160953	18	0.0901628	6.09958e-79	NA	0.00487048	met-d-HDL_L	rs7241918	T	G	0.822907	Total lipids in HDL || id:met-d-HDL_L	TRUE	reported	igd	273.308
45448465	19	0.0496856	2.19989e-38	NA	0.00387936	met-d-HDL_L	rs5167	G	T	0.352265	Total lipids in HDL || id:met-d-HDL_L	TRUE	reported	igd	129.787
8429323	19	0.167338	7.50067e-38	NA	0.0133086	met-d-HDL_L	rs116843064	A	G	0.019852	Total lipids in HDL || id:met-d-HDL_L	TRUE	reported	igd	125.537
45330999	19	-0.0299971	2e-10	NA	0.00461729	met-d-HDL_L	rs6509173	G	A	0.79372	Total lipids in HDL || id:met-d-HDL_L	TRUE	reported	igd	33.9176
11347493	19	-0.0684906	5.60015e-23	NA	0.00696323	met-d-HDL_L	rs737337	C	T	0.076791	Total lipids in HDL || id:met-d-HDL_L	TRUE	reported	igd	76.5907
11243260	19	-0.0225241	9.80009e-10	NA	0.00372273	met-d-HDL_L	rs2978615	T	C	0.490185	Total lipids in HDL || id:met-d-HDL_L	TRUE	reported	igd	29.1872
45421254	19	-0.0499251	4.19952e-23	NA	0.00509985	met-d-HDL_L	rs12721046	A	G	0.157693	Total lipids in HDL || id:met-d-HDL_L	TRUE	reported	igd	76.2471
54819466	19	0.0236067	1.79999e-10	NA	0.00400005	met-d-HDL_L	rs1616661	A	T	0.318116	Total lipids in HDL || id:met-d-HDL_L	TRUE	reported	igd	27.8283
17597531	20	-0.0281016	5.89997e-09	NA	0.00496686	met-d-HDL_L	rs2236252	T	C	0.167034	Total lipids in HDL || id:met-d-HDL_L	TRUE	reported	igd	25.2932
46340974	20	0.0372512	3.59998e-17	NA	0.0045904	met-d-HDL_L	rs6018652	A	G	0.792531	Total lipids in HDL || id:met-d-HDL_L	TRUE	reported	igd	52.5367
44551855	20	-0.0594877	1.10002e-36	NA	0.00465623	met-d-HDL_L	rs6073958	C	T	0.198725	Total lipids in HDL || id:met-d-HDL_L	TRUE	reported	igd	129.835
43008981	20	-0.0828452	5.30029e-13	NA	0.0112983	met-d-HDL_L	rs150224153	T	C	0.029238	Total lipids in HDL || id:met-d-HDL_L	TRUE	reported	igd	44.8517
21982892	22	-0.0389524	8.99912e-17	NA	0.00480568	met-d-HDL_L	rs2298428	T	C	0.182554	Total lipids in HDL || id:met-d-HDL_L	TRUE	reported	igd	52.1351
26987646	1	-0.0952371	3.90032e-13	NA	0.0131055	met-d-HDL_P	rs193084249	G	A	0.023362	Concentration of HDL particles || id:met-d-HDL_P	TRUE	reported	igd	47.6486
110232983	1	0.0351028	9.3994e-16	NA	0.00434267	met-d-HDL_P	rs140584594	G	A	0.730105	Concentration of HDL particles || id:met-d-HDL_P	TRUE	reported	igd	55.91
150940625	1	0.0382513	3.10027e-17	NA	0.00468034	met-d-HDL_P	rs267738	G	T	0.219647	Concentration of HDL particles || id:met-d-HDL_P	TRUE	reported	igd	57.7486
161194641	1	0.0238429	3.69999e-10	NA	0.00400319	met-d-HDL_P	rs4656292	G	A	0.619566	Concentration of HDL particles || id:met-d-HDL_P	TRUE	reported	igd	30.8472
40035928	1	-0.0433125	5.10035e-20	NA	0.0048885	met-d-HDL_P	rs3768321	T	G	0.19653	Concentration of HDL particles || id:met-d-HDL_P	TRUE	reported	igd	68.2177
230305312	1	0.0411499	6.4003e-26	NA	0.0039793	met-d-HDL_P	rs1321257	A	G	0.613219	Concentration of HDL particles || id:met-d-HDL_P	TRUE	reported	igd	92.5086
62963737	1	0.0446417	2.09991e-29	NA	0.00405111	met-d-HDL_P	rs1002687	A	G	0.644777	Concentration of HDL particles || id:met-d-HDL_P	TRUE	reported	igd	105.149
66158994	1	0.0246868	5.39995e-10	NA	0.00403134	met-d-HDL_P	rs11208717	C	T	0.368939	Concentration of HDL particles || id:met-d-HDL_P	TRUE	reported	igd	32.6658
220970028	1	0.035055	2.60016e-17	NA	0.00424777	met-d-HDL_P	rs2642438	G	A	0.703836	Concentration of HDL particles || id:met-d-HDL_P	TRUE	reported	igd	58.9849
20363666	2	-0.0272476	1.50003e-12	NA	0.00389727	met-d-HDL_P	rs35135293	T	C	0.516746	Concentration of HDL particles || id:met-d-HDL_P	TRUE	reported	igd	42.6859
27730940	2	-0.0529031	7.39946e-40	NA	0.00396377	met-d-HDL_P	rs1260326	C	T	0.603982	Concentration of HDL particles || id:met-d-HDL_P	TRUE	reported	igd	154.276
21237544	2	0.0503428	8.9002e-25	NA	0.00477956	met-d-HDL_P	rs673548	A	G	0.206073	Concentration of HDL particles || id:met-d-HDL_P	TRUE	reported	igd	95.5106
211540507	2	-0.0251412	4.70002e-09	NA	0.00417684	met-d-HDL_P	rs1047891	A	C	0.314995	Concentration of HDL particles || id:met-d-HDL_P	TRUE	reported	igd	31.398
227105921	2	-0.0279797	1.99986e-13	NA	0.00404568	met-d-HDL_P	rs2943650	T	C	0.644755	Concentration of HDL particles || id:met-d-HDL_P	TRUE	reported	igd	41.2838
135880410	3	0.0275145	3.79997e-08	NA	0.00493922	met-d-HDL_P	rs9647335	T	A	0.19201	Concentration of HDL particles || id:met-d-HDL_P	TRUE	reported	igd	27.0377
103188709	4	-0.0657141	5.19996e-20	NA	0.00739268	met-d-HDL_P	rs13107325	T	C	0.074284	Concentration of HDL particles || id:met-d-HDL_P	TRUE	reported	igd	68.3853
42915021	6	0.0215963	3.79997e-08	NA	0.00388756	met-d-HDL_P	rs9471972	A	G	0.53618	Concentration of HDL particles || id:met-d-HDL_P	TRUE	reported	igd	26.7014
31323953	6	0.0313886	3.10027e-14	NA	0.00405464	met-d-HDL_P	rs1131285	G	C	0.648345	Concentration of HDL particles || id:met-d-HDL_P	TRUE	reported	igd	51.7222
34223098	6	-0.0330301	8e-09	NA	0.00572754	met-d-HDL_P	rs112495680	G	A	0.133419	Concentration of HDL particles || id:met-d-HDL_P	TRUE	reported	igd	29.0383
17986098	7	0.0221791	6.59994e-09	NA	0.00388729	met-d-HDL_P	rs4721672	C	T	0.491891	Concentration of HDL particles || id:met-d-HDL_P	TRUE	reported	igd	28.3032
116624987	8	0.0297323	3.69999e-13	NA	0.00393606	met-d-HDL_P	rs2737214	G	C	0.558518	Concentration of HDL particles || id:met-d-HDL_P	TRUE	reported	igd	50.1893
9184231	8	0.115117	9.09913e-66	NA	0.00675387	met-d-HDL_P	rs4240624	A	G	0.909226	Concentration of HDL particles || id:met-d-HDL_P	TRUE	reported	igd	252.277
19766233	8	-0.110482	4.19952e-15	NA	0.0146278	met-d-HDL_P	rs139915535	G	A	0.018003	Concentration of HDL particles || id:met-d-HDL_P	TRUE	reported	igd	49.6867
144305353	8	0.0232737	2.19999e-08	NA	0.00435189	met-d-HDL_P	rs7388248	C	G	0.27689	Concentration of HDL particles || id:met-d-HDL_P	TRUE	reported	igd	24.9661
19750044	8	-0.0582502	1.09999e-09	NA	0.00953811	met-d-HDL_P	rs59347135	G	C	0.045804	Concentration of HDL particles || id:met-d-HDL_P	TRUE	reported	igd	34.1413
19824667	8	0.0816246	2.60016e-81	NA	0.00429013	met-d-HDL_P	rs15285	T	C	0.286536	Concentration of HDL particles || id:met-d-HDL_P	TRUE	reported	igd	314.335
15304782	9	0.0384907	5.00035e-12	NA	0.00558426	met-d-HDL_P	rs686030	A	C	0.859547	Concentration of HDL particles || id:met-d-HDL_P	TRUE	reported	igd	41.1796
107647019	9	0.0587561	1.39991e-20	NA	0.0062424	met-d-HDL_P	rs11789603	T	C	0.108813	Concentration of HDL particles || id:met-d-HDL_P	TRUE	reported	igd	77.1012
136141870	9	0.0287859	2.99999e-09	NA	0.00501146	met-d-HDL_P	rs2519093	T	C	0.183745	Concentration of HDL particles || id:met-d-HDL_P	TRUE	reported	igd	28.6104
107586753	9	0.033957	8.9e-10	NA	0.0057646	met-d-HDL_P	rs2066714	C	T	0.128934	Concentration of HDL particles || id:met-d-HDL_P	TRUE	reported	igd	29.8129
107661742	9	-0.0493911	2.70023e-30	NA	0.00440377	met-d-HDL_P	rs2740488	C	A	0.265313	Concentration of HDL particles || id:met-d-HDL_P	TRUE	reported	igd	109.543
113921825	10	-0.0370681	7.29962e-19	NA	0.00431965	met-d-HDL_P	rs2792735	A	G	0.720334	Concentration of HDL particles || id:met-d-HDL_P	TRUE	reported	igd	63.7426
45998984	10	-0.0324393	2.09991e-12	NA	0.00465837	met-d-HDL_P	rs148063610	C	CAAATAAAT	0.763377	Concentration of HDL particles || id:met-d-HDL_P	TRUE	reported	igd	43.7642
5262778	10	-0.0287995	4.60002e-08	NA	0.00539613	met-d-HDL_P	rs140168704	T	C	0.153529	Concentration of HDL particles || id:met-d-HDL_P	TRUE	reported	igd	24.8131
113983758	10	-0.0346149	1.09999e-09	NA	0.00555577	met-d-HDL_P	rs60847460	T	C	0.143326	Concentration of HDL particles || id:met-d-HDL_P	TRUE	reported	igd	33.8695
61605499	11	-0.0365597	1.29987e-20	NA	0.00405556	met-d-HDL_P	rs174578	A	T	0.350972	Concentration of HDL particles || id:met-d-HDL_P	TRUE	reported	igd	70.1165
47460901	11	-0.0370413	2.19989e-19	NA	0.00414425	met-d-HDL_P	rs11039238	C	T	0.322183	Concentration of HDL particles || id:met-d-HDL_P	TRUE	reported	igd	69.0021
75451281	11	-0.0617939	5.19996e-31	NA	0.0053325	met-d-HDL_P	rs559355	T	A	0.157985	Concentration of HDL particles || id:met-d-HDL_P	TRUE	reported	igd	117.026
116916060	11	-0.127677	2.39999e-10	NA	0.0196294	met-d-HDL_P	rs144018203	C	G	0.010654	Concentration of HDL particles || id:met-d-HDL_P	TRUE	reported	igd	39.5595
116727936	11	0.0766619	3.50026e-57	NA	0.0049575	met-d-HDL_P	rs625145	T	A	0.188126	Concentration of HDL particles || id:met-d-HDL_P	TRUE	reported	igd	206.963
109873227	12	0.0266373	2.70023e-12	NA	0.00387494	met-d-HDL_P	rs6606717	C	A	0.523163	Concentration of HDL particles || id:met-d-HDL_P	TRUE	reported	igd	40.7527
125259888	12	-0.0325267	4.79954e-16	NA	0.00422058	met-d-HDL_P	rs838876	G	A	0.681444	Concentration of HDL particles || id:met-d-HDL_P	TRUE	reported	igd	52.8823
112486818	12	-0.0214885	1.5e-09	NA	0.00392087	met-d-HDL_P	rs17696736	G	A	0.430239	Concentration of HDL particles || id:met-d-HDL_P	TRUE	reported	igd	26.0572
125324798	12	-0.0438993	1.29987e-13	NA	0.00596516	met-d-HDL_P	rs61941676	A	C	0.127214	Concentration of HDL particles || id:met-d-HDL_P	TRUE	reported	igd	49.2673
24826201	14	0.0245291	1.09999e-09	NA	0.00414425	met-d-HDL_P	rs12878213	A	T	0.670176	Concentration of HDL particles || id:met-d-HDL_P	TRUE	reported	igd	30.6171
105258892	14	-0.0235923	8e-10	NA	0.00399452	met-d-HDL_P	rs2494748	T	C	0.616244	Concentration of HDL particles || id:met-d-HDL_P	TRUE	reported	igd	30.3024
58671765	15	-0.0628607	9.49948e-54	NA	0.00410957	met-d-HDL_P	rs1601935	T	G	0.654652	Concentration of HDL particles || id:met-d-HDL_P	TRUE	reported	igd	205.976
58723426	15	0.0600057	3.29989e-38	NA	0.00469126	met-d-HDL_P	rs1077835	G	A	0.219721	Concentration of HDL particles || id:met-d-HDL_P	TRUE	reported	igd	142.252
56993324	16	0.155148	1e-200	NA	0.0041365	met-d-HDL_P	rs3764261	A	C	0.324423	Concentration of HDL particles || id:met-d-HDL_P	TRUE	reported	igd	1227.16
81534790	16	0.0277094	3.10027e-12	NA	0.00421876	met-d-HDL_P	rs2925979	C	T	0.69893	Concentration of HDL particles || id:met-d-HDL_P	TRUE	reported	igd	37.1972
57049137	16	-0.137073	1.39991e-34	NA	0.0114206	met-d-HDL_P	rs75911530	A	G	0.032886	Concentration of HDL particles || id:met-d-HDL_P	TRUE	reported	igd	137.698
67976320	16	-0.0778736	1.99986e-13	NA	0.0107361	met-d-HDL_P	rs4986970	T	A	0.033916	Concentration of HDL particles || id:met-d-HDL_P	TRUE	reported	igd	45.7496
26713970	17	-0.0252931	3.79997e-10	NA	0.00387719	met-d-HDL_P	rs967645	T	C	0.516501	Concentration of HDL particles || id:met-d-HDL_P	TRUE	reported	igd	36.7811
41926126	17	-0.125758	6.79986e-31	NA	0.0111054	met-d-HDL_P	rs72836561	T	C	0.031483	Concentration of HDL particles || id:met-d-HDL_P	TRUE	reported	igd	111.093
66823805	17	-0.0533256	3.29997e-10	NA	0.0083405	met-d-HDL_P	rs112001035	A	G	0.059725	Concentration of HDL particles || id:met-d-HDL_P	TRUE	reported	igd	36.7651
76391653	17	0.0249798	7.89951e-11	NA	0.00389056	met-d-HDL_P	rs4969141	T	C	0.489523	Concentration of HDL particles || id:met-d-HDL_P	TRUE	reported	igd	35.8986
47147524	18	0.116251	5.49997e-10	NA	0.0184393	met-d-HDL_P	rs117687565	T	C	0.012015	Concentration of HDL particles || id:met-d-HDL_P	TRUE	reported	igd	36.9336
47109955	18	0.303737	3.59998e-73	NA	0.016934	met-d-HDL_P	rs77960347	G	A	0.013239	Concentration of HDL particles || id:met-d-HDL_P	TRUE	reported	igd	278.052
47134250	18	-0.0926509	2.80001e-08	NA	0.0169927	met-d-HDL_P	rs62101704	A	G	0.013683	Concentration of HDL particles || id:met-d-HDL_P	TRUE	reported	igd	26.6694
47158234	18	0.0902516	1.29987e-72	NA	0.00503342	met-d-HDL_P	rs9304381	T	C	0.818411	Concentration of HDL particles || id:met-d-HDL_P	TRUE	reported	igd	279.279
45448465	19	0.0448809	9.49948e-29	NA	0.00405565	met-d-HDL_P	rs5167	G	T	0.352265	Concentration of HDL particles || id:met-d-HDL_P	TRUE	reported	igd	105.878
8429323	19	0.157723	4.60045e-31	NA	0.0139134	met-d-HDL_P	rs116843064	A	G	0.019852	Concentration of HDL particles || id:met-d-HDL_P	TRUE	reported	igd	111.512
11347493	19	-0.0655346	1.39991e-19	NA	0.00727966	met-d-HDL_P	rs737337	C	T	0.076791	Concentration of HDL particles || id:met-d-HDL_P	TRUE	reported	igd	70.1182
19393714	19	-0.0340168	9.09913e-11	NA	0.00564084	met-d-HDL_P	rs8100204	A	G	0.145292	Concentration of HDL particles || id:met-d-HDL_P	TRUE	reported	igd	33.0816
45421254	19	-0.0310881	4.49997e-09	NA	0.0053316	met-d-HDL_P	rs12721046	A	G	0.157693	Concentration of HDL particles || id:met-d-HDL_P	TRUE	reported	igd	29.5527
54814524	19	0.0296782	7.10068e-14	NA	0.00414081	met-d-HDL_P	rs1761457	G	A	0.326721	Concentration of HDL particles || id:met-d-HDL_P	TRUE	reported	igd	44.6098
43042364	20	-0.131618	5.00035e-31	NA	0.011327	met-d-HDL_P	rs1800961	T	C	0.030197	Concentration of HDL particles || id:met-d-HDL_P	TRUE	reported	igd	116.878
17597531	20	-0.028482	1.40001e-08	NA	0.00519208	met-d-HDL_P	rs2236252	T	C	0.167034	Concentration of HDL particles || id:met-d-HDL_P	TRUE	reported	igd	25.9828
46340596	20	0.0314894	1e-11	NA	0.00480008	met-d-HDL_P	rs4239651	C	T	0.794244	Concentration of HDL particles || id:met-d-HDL_P	TRUE	reported	igd	37.307
21982892	22	-0.0421102	6.29941e-18	NA	0.00502244	met-d-HDL_P	rs2298428	T	C	0.182554	Concentration of HDL particles || id:met-d-HDL_P	TRUE	reported	igd	60.9354
178592919	1	0.0203208	1.79999e-08	NA	0.0038088	met-d-HDL_PL	rs2476559	G	A	0.411056	Phospholipids in HDL || id:met-d-HDL_PL	TRUE	reported	igd	23.0122
62906489	1	-0.0464448	7.50067e-33	NA	0.00393744	met-d-HDL_PL	rs638714	T	G	0.345931	Phospholipids in HDL || id:met-d-HDL_PL	TRUE	reported	igd	112.441
220970028	1	0.0358551	9.49948e-20	NA	0.00408888	met-d-HDL_PL	rs2642438	G	A	0.703836	Phospholipids in HDL || id:met-d-HDL_PL	TRUE	reported	igd	61.7097
40035928	1	-0.0358734	2.90001e-15	NA	0.00470564	met-d-HDL_PL	rs3768321	T	G	0.19653	Phospholipids in HDL || id:met-d-HDL_PL	TRUE	reported	igd	46.788
110232983	1	0.031256	2.60016e-14	NA	0.00418024	met-d-HDL_PL	rs140584594	G	A	0.730105	Phospholipids in HDL || id:met-d-HDL_PL	TRUE	reported	igd	44.323
230304352	1	0.0511142	2.09991e-42	NA	0.00382991	met-d-HDL_PL	rs4846921	A	G	0.613228	Phospholipids in HDL || id:met-d-HDL_PL	TRUE	reported	igd	142.795
109822166	1	-0.0382151	6.29941e-19	NA	0.00444046	met-d-HDL_PL	rs599839	A	G	0.772085	Phospholipids in HDL || id:met-d-HDL_PL	TRUE	reported	igd	59.1761
26987646	1	-0.0930837	1.20005e-13	NA	0.0126153	met-d-HDL_PL	rs193084249	G	A	0.023362	Phospholipids in HDL || id:met-d-HDL_PL	TRUE	reported	igd	45.5174
182154990	1	-0.0283613	1.99986e-13	NA	0.0039533	met-d-HDL_PL	rs61805076	C	T	0.334061	Phospholipids in HDL || id:met-d-HDL_PL	TRUE	reported	igd	41.1986
150940625	1	0.0312604	5.60015e-13	NA	0.00450527	met-d-HDL_PL	rs267738	G	T	0.219647	Phospholipids in HDL || id:met-d-HDL_PL	TRUE	reported	igd	38.5625
165508389	2	0.0218299	1.7e-09	NA	0.00380184	met-d-HDL_PL	rs10184004	T	C	0.4061	Phospholipids in HDL || id:met-d-HDL_PL	TRUE	reported	igd	26.4585
20371380	2	-0.0309722	9.70063e-17	NA	0.00377178	met-d-HDL_PL	rs907866	A	G	0.443205	Phospholipids in HDL || id:met-d-HDL_PL	TRUE	reported	igd	54.5085
21231524	2	0.0587195	1.10002e-36	NA	0.00460427	met-d-HDL_PL	rs676210	A	G	0.205765	Phospholipids in HDL || id:met-d-HDL_PL	TRUE	reported	igd	129.834
227092802	2	-0.0290551	1.80011e-15	NA	0.00389681	met-d-HDL_PL	rs2176040	G	A	0.646743	Phospholipids in HDL || id:met-d-HDL_PL	TRUE	reported	igd	44.4068
211302627	2	0.0246815	5e-09	NA	0.00423333	met-d-HDL_PL	rs41272663	A	C	0.264008	Phospholipids in HDL || id:met-d-HDL_PL	TRUE	reported	igd	27.249
15592561	3	-0.0213695	3.2e-08	NA	0.00393769	met-d-HDL_PL	rs28818616	C	T	0.349772	Phospholipids in HDL || id:met-d-HDL_PL	TRUE	reported	igd	23.9081
103188709	4	-0.0687741	2.39994e-23	NA	0.00711823	met-d-HDL_PL	rs13107325	T	C	0.074284	Phospholipids in HDL || id:met-d-HDL_PL	TRUE	reported	igd	74.9066
69491456	4	0.0279425	4.49987e-11	NA	0.00450852	met-d-HDL_PL	rs34707604	C	T	0.258517	Phospholipids in HDL || id:met-d-HDL_PL	TRUE	reported	igd	34.4561
55861601	5	-0.0258664	7.49998e-09	NA	0.00460592	met-d-HDL_PL	rs9687833	A	G	0.207013	Phospholipids in HDL || id:met-d-HDL_PL	TRUE	reported	igd	25.284
34223098	6	-0.0364277	1.80011e-11	NA	0.00551491	met-d-HDL_PL	rs112495680	G	A	0.133419	Phospholipids in HDL || id:met-d-HDL_PL	TRUE	reported	igd	35.3214
42915021	6	0.0236398	4.60002e-10	NA	0.00374324	met-d-HDL_PL	rs9471972	A	G	0.53618	Phospholipids in HDL || id:met-d-HDL_PL	TRUE	reported	igd	31.9951
127456122	6	-0.0225144	2.1e-09	NA	0.00376077	met-d-HDL_PL	rs9491697	G	A	0.463611	Phospholipids in HDL || id:met-d-HDL_PL	TRUE	reported	igd	29.0187
31319923	6	-0.0344081	1.39991e-13	NA	0.00467811	met-d-HDL_PL	rs36057735	G	C	0.199037	Phospholipids in HDL || id:met-d-HDL_PL	TRUE	reported	igd	43.4557
130437476	7	-0.023543	1.6e-08	NA	0.00415038	met-d-HDL_PL	rs7810507	A	G	0.281086	Phospholipids in HDL || id:met-d-HDL_PL	TRUE	reported	igd	25.7841
1066297	7	-0.0260815	2.60016e-11	NA	0.0037959	met-d-HDL_PL	rs3735687	G	A	0.42282	Phospholipids in HDL || id:met-d-HDL_PL	TRUE	reported	igd	38.22
19766233	8	-0.123673	4.19952e-20	NA	0.0140843	met-d-HDL_PL	rs139915535	G	A	0.018003	Phospholipids in HDL || id:met-d-HDL_PL	TRUE	reported	igd	62.2665
9184231	8	0.0904833	2.70023e-44	NA	0.00650292	met-d-HDL_PL	rs4240624	A	G	0.909226	Phospholipids in HDL || id:met-d-HDL_PL	TRUE	reported	igd	155.73
19750044	8	-0.0661658	3.69999e-13	NA	0.00918371	met-d-HDL_PL	rs59347135	G	C	0.045804	Phospholipids in HDL || id:met-d-HDL_PL	TRUE	reported	igd	44.0544
144305353	8	0.0299854	5.30029e-13	NA	0.00419019	met-d-HDL_PL	rs7388248	C	G	0.27689	Phospholipids in HDL || id:met-d-HDL_PL	TRUE	reported	igd	41.4479
19824667	8	0.0812317	8.49963e-88	NA	0.00413072	met-d-HDL_PL	rs15285	T	C	0.286536	Phospholipids in HDL || id:met-d-HDL_PL	TRUE	reported	igd	311.308
116624987	8	0.0339056	1.39991e-18	NA	0.00378981	met-d-HDL_PL	rs2737214	G	C	0.558518	Phospholipids in HDL || id:met-d-HDL_PL	TRUE	reported	igd	65.2761
107661742	9	-0.0412929	1.50003e-23	NA	0.00424098	met-d-HDL_PL	rs2740488	C	A	0.265313	Phospholipids in HDL || id:met-d-HDL_PL	TRUE	reported	igd	76.5447
107647019	9	0.0517944	9.3994e-17	NA	0.00601164	met-d-HDL_PL	rs11789603	T	C	0.108813	Phospholipids in HDL || id:met-d-HDL_PL	TRUE	reported	igd	59.904
15304782	9	0.0412394	3.69999e-15	NA	0.00537783	met-d-HDL_PL	rs686030	A	C	0.859547	Phospholipids in HDL || id:met-d-HDL_PL	TRUE	reported	igd	47.2736
107586753	9	0.0303374	1.6e-08	NA	0.0055515	met-d-HDL_PL	rs2066714	C	T	0.128934	Phospholipids in HDL || id:met-d-HDL_PL	TRUE	reported	igd	23.7947
113921825	10	-0.0414854	1.29987e-24	NA	0.00415871	met-d-HDL_PL	rs2792735	A	G	0.720334	Phospholipids in HDL || id:met-d-HDL_PL	TRUE	reported	igd	79.851
45998984	10	-0.0341684	1.10002e-14	NA	0.00448481	met-d-HDL_PL	rs148063610	C	CAAATAAAT	0.763377	Phospholipids in HDL || id:met-d-HDL_PL	TRUE	reported	igd	48.556
113983758	10	-0.0380041	1.80011e-12	NA	0.00534877	met-d-HDL_PL	rs60847460	T	C	0.143326	Phospholipids in HDL || id:met-d-HDL_PL	TRUE	reported	igd	40.8291
116727936	11	0.0646346	1.29987e-44	NA	0.0047731	met-d-HDL_PL	rs625145	T	A	0.188126	Phospholipids in HDL || id:met-d-HDL_PL	TRUE	reported	igd	147.04
75451281	11	-0.0647024	6.09958e-37	NA	0.00513415	met-d-HDL_PL	rs559355	T	A	0.157985	Phospholipids in HDL || id:met-d-HDL_PL	TRUE	reported	igd	128.314
61600342	11	0.0490157	8.60003e-39	NA	0.00390563	met-d-HDL_PL	rs174574	C	A	0.649404	Phospholipids in HDL || id:met-d-HDL_PL	TRUE	reported	igd	126.032
118957388	11	-0.0213746	2.90001e-08	NA	0.00393639	met-d-HDL_PL	rs141949189	T	A	0.431973	Phospholipids in HDL || id:met-d-HDL_PL	TRUE	reported	igd	25.8068
47475189	11	-0.0352118	1.99986e-19	NA	0.00389827	met-d-HDL_PL	rs35184771	T	G	0.352775	Phospholipids in HDL || id:met-d-HDL_PL	TRUE	reported	igd	65.1914
126225876	11	-0.0488376	4.49987e-11	NA	0.0072442	met-d-HDL_PL	rs112771035	G	C	0.071369	Phospholipids in HDL || id:met-d-HDL_PL	TRUE	reported	igd	36.3926
117221862	11	-0.0483801	2.90001e-08	NA	0.00871172	met-d-HDL_PL	rs141368429	T	C	0.056173	Phospholipids in HDL || id:met-d-HDL_PL	TRUE	reported	igd	28.5678
103556109	12	-0.0232463	2.69998e-10	NA	0.0037569	met-d-HDL_PL	rs7956099	C	T	0.474977	Phospholipids in HDL || id:met-d-HDL_PL	TRUE	reported	igd	31.0235
125324798	12	-0.0605753	1.10002e-26	NA	0.00574186	met-d-HDL_PL	rs61941676	A	C	0.127214	Phospholipids in HDL || id:met-d-HDL_PL	TRUE	reported	igd	93.8432
109873227	12	0.0324009	1e-18	NA	0.00372989	met-d-HDL_PL	rs6606717	C	A	0.523163	Phospholipids in HDL || id:met-d-HDL_PL	TRUE	reported	igd	60.3064
121406370	12	-0.0229529	1.5e-08	NA	0.00395032	met-d-HDL_PL	rs2243616	T	G	0.66112	Phospholipids in HDL || id:met-d-HDL_PL	TRUE	reported	igd	27.1718
125259888	12	-0.0401021	1.80011e-25	NA	0.00406258	met-d-HDL_PL	rs838876	G	A	0.681444	Phospholipids in HDL || id:met-d-HDL_PL	TRUE	reported	igd	80.4023
24759319	14	-0.0206851	8e-09	NA	0.00375592	met-d-HDL_PL	rs941507	C	G	0.460822	Phospholipids in HDL || id:met-d-HDL_PL	TRUE	reported	igd	24.473
58680954	15	-0.127115	1e-200	NA	0.0038271	met-d-HDL_PL	rs2043085	C	T	0.61268	Phospholipids in HDL || id:met-d-HDL_PL	TRUE	reported	igd	889.314
58723939	15	0.139897	1e-200	NA	0.00451247	met-d-HDL_PL	rs2070895	A	G	0.218687	Phospholipids in HDL || id:met-d-HDL_PL	TRUE	reported	igd	774.808
58569330	15	0.0421396	6.00067e-15	NA	0.00553014	met-d-HDL_PL	rs34663616	A	C	0.13765	Phospholipids in HDL || id:met-d-HDL_PL	TRUE	reported	igd	48.5331
57049137	16	-0.135966	2.90001e-37	NA	0.0109845	met-d-HDL_PL	rs75911530	A	G	0.032886	Phospholipids in HDL || id:met-d-HDL_PL	TRUE	reported	igd	135.48
56993324	16	0.178431	1e-200	NA	0.00397855	met-d-HDL_PL	rs3764261	A	C	0.324423	Phospholipids in HDL || id:met-d-HDL_PL	TRUE	reported	igd	1628.72
57151796	16	-0.0240801	8.40001e-09	NA	0.00418099	met-d-HDL_PL	rs8058512	T	C	0.72404	Phospholipids in HDL || id:met-d-HDL_PL	TRUE	reported	igd	26.6711
81534790	16	0.0300785	5.30029e-15	NA	0.00405767	met-d-HDL_PL	rs2925979	C	T	0.69893	Phospholipids in HDL || id:met-d-HDL_PL	TRUE	reported	igd	43.8322
67976320	16	-0.0663383	1.69981e-11	NA	0.0103261	met-d-HDL_PL	rs4986970	T	A	0.033916	Phospholipids in HDL || id:met-d-HDL_PL	TRUE	reported	igd	33.1962
15139594	16	-0.0210641	1.79999e-08	NA	0.00377762	met-d-HDL_PL	rs34955778	C	T	0.419986	Phospholipids in HDL || id:met-d-HDL_PL	TRUE	reported	igd	24.881
41926126	17	-0.128268	1e-34	NA	0.0106938	met-d-HDL_PL	rs72836561	T	C	0.031483	Phospholipids in HDL || id:met-d-HDL_PL	TRUE	reported	igd	115.577
26713970	17	-0.0288126	1e-13	NA	0.0037335	met-d-HDL_PL	rs967645	T	C	0.516501	Phospholipids in HDL || id:met-d-HDL_PL	TRUE	reported	igd	47.7339
66823805	17	-0.0476276	1.09999e-08	NA	0.0080314	met-d-HDL_PL	rs112001035	A	G	0.059725	Phospholipids in HDL || id:met-d-HDL_PL	TRUE	reported	igd	29.3261
47120499	18	0.0929852	3.40017e-24	NA	0.00934817	met-d-HDL_PL	rs12608026	G	T	0.042401	Phospholipids in HDL || id:met-d-HDL_PL	TRUE	reported	igd	80.8551
47275081	18	0.0298342	2.99999e-08	NA	0.0053648	met-d-HDL_PL	rs7231011	C	T	0.141545	Phospholipids in HDL || id:met-d-HDL_PL	TRUE	reported	igd	24.8971
47109955	18	0.322051	8.60003e-90	NA	0.0163032	met-d-HDL_PL	rs77960347	G	A	0.013239	Phospholipids in HDL || id:met-d-HDL_PL	TRUE	reported	igd	312.687
47160953	18	0.094962	5.10035e-86	NA	0.00490226	met-d-HDL_PL	rs7241918	T	G	0.822907	Phospholipids in HDL || id:met-d-HDL_PL	TRUE	reported	igd	303.256
45442528	19	0.0498428	7.70016e-38	NA	0.00398	met-d-HDL_PL	rs12977604	G	C	0.499958	Phospholipids in HDL || id:met-d-HDL_PL	TRUE	reported	igd	143.12
11347657	19	-0.121048	1.10002e-34	NA	0.0101358	met-d-HDL_PL	rs737338	T	C	0.035188	Phospholipids in HDL || id:met-d-HDL_PL	TRUE	reported	igd	114.604
45413233	19	0.103609	1e-54	NA	0.00688923	met-d-HDL_PL	rs1065853	T	G	0.080584	Phospholipids in HDL || id:met-d-HDL_PL	TRUE	reported	igd	183.342
11265020	19	0.0260084	1.50003e-11	NA	0.00382045	met-d-HDL_PL	rs11671872	A	G	0.412466	Phospholipids in HDL || id:met-d-HDL_PL	TRUE	reported	igd	37.7403
54819909	19	0.0204934	3.40001e-08	NA	0.00403434	met-d-HDL_PL	rs2781751	A	G	0.315456	Phospholipids in HDL || id:met-d-HDL_PL	TRUE	reported	igd	20.8767
8461663	19	0.0264577	9.09913e-13	NA	0.00383526	met-d-HDL_PL	rs12976739	A	G	0.396152	Phospholipids in HDL || id:met-d-HDL_PL	TRUE	reported	igd	38.5526
44551855	20	-0.052047	6.09958e-28	NA	0.00468708	met-d-HDL_PL	rs6073958	C	T	0.198725	Phospholipids in HDL || id:met-d-HDL_PL	TRUE	reported	igd	99.3608
46340974	20	0.0377988	2.09991e-17	NA	0.00462081	met-d-HDL_PL	rs6018652	A	G	0.792531	Phospholipids in HDL || id:met-d-HDL_PL	TRUE	reported	igd	54.0934
43008981	20	-0.0775188	3.29989e-11	NA	0.0113732	met-d-HDL_PL	rs150224153	T	C	0.029238	Phospholipids in HDL || id:met-d-HDL_PL	TRUE	reported	igd	39.2679
17597531	20	-0.0297214	9.80009e-10	NA	0.00499977	met-d-HDL_PL	rs2236252	T	C	0.167034	Phospholipids in HDL || id:met-d-HDL_PL	TRUE	reported	igd	28.2939
21928597	22	-0.0387898	1.29987e-16	NA	0.00476293	met-d-HDL_PL	rs2266961	G	C	0.189695	Phospholipids in HDL || id:met-d-HDL_PL	TRUE	reported	igd	53.2544
230303848	1	0.0415678	1.10002e-30	NA	0.00375251	met-d-HDL_size	rs1546954	G	T	0.612651	Average diameter for HDL particles || id:met-d-HDL_size	TRUE	reported	igd	94.4497
220970028	1	0.0270364	1.80011e-12	NA	0.00400703	met-d-HDL_size	rs2642438	G	A	0.703836	Average diameter for HDL particles || id:met-d-HDL_size	TRUE	reported	igd	35.0791
110496087	1	-0.0261735	1.79999e-08	NA	0.0046536	met-d-HDL_size	rs9429767	A	G	0.197481	Average diameter for HDL particles || id:met-d-HDL_size	TRUE	reported	igd	24.9927
182119332	1	-0.0331527	1.29987e-17	NA	0.00391646	met-d-HDL_size	rs6694102	A	G	0.320937	Average diameter for HDL particles || id:met-d-HDL_size	TRUE	reported	igd	55.1557
178526271	1	-0.023911	1.39991e-11	NA	0.00367022	met-d-HDL_size	rs6681348	C	A	0.532238	Average diameter for HDL particles || id:met-d-HDL_size	TRUE	reported	igd	32.7691
40041371	1	0.0246823	1e-09	NA	0.0043201	met-d-HDL_size	rs79094524	G	GA	0.765444	Average diameter for HDL particles || id:met-d-HDL_size	TRUE	reported	igd	25.1791
161193683	1	-0.032902	7.39946e-18	NA	0.00377942	met-d-HDL_size	rs5082	A	G	0.620745	Average diameter for HDL particles || id:met-d-HDL_size	TRUE	reported	igd	58.6848
27180088	1	-0.0737161	1.09999e-08	NA	0.0122982	met-d-HDL_size	rs75460349	C	A	0.023256	Average diameter for HDL particles || id:met-d-HDL_size	TRUE	reported	igd	28.416
27730940	2	0.0379976	7.59976e-26	NA	0.0037392	met-d-HDL_size	rs1260326	C	T	0.603982	Average diameter for HDL particles || id:met-d-HDL_size	TRUE	reported	igd	79.5364
227095876	2	-0.0356777	3.80014e-23	NA	0.00381699	met-d-HDL_size	rs1024137	T	G	0.646501	Average diameter for HDL particles || id:met-d-HDL_size	TRUE	reported	igd	66.9913
165528876	2	0.0353796	1.59993e-22	NA	0.00374752	met-d-HDL_size	rs13389219	T	C	0.392528	Average diameter for HDL particles || id:met-d-HDL_size	TRUE	reported	igd	68.7348
242237902	2	0.0266152	2.60016e-14	NA	0.00381464	met-d-HDL_size	rs59104589	T	C	0.358826	Average diameter for HDL particles || id:met-d-HDL_size	TRUE	reported	igd	37.5211
20363666	2	-0.0189995	4.60002e-08	NA	0.00367647	met-d-HDL_size	rs35135293	T	C	0.516746	Average diameter for HDL particles || id:met-d-HDL_size	TRUE	reported	igd	20.7506
21231524	2	0.0493828	1e-27	NA	0.00451119	met-d-HDL_size	rs676210	A	G	0.205765	Average diameter for HDL particles || id:met-d-HDL_size	TRUE	reported	igd	91.798
12206489	3	-0.0850805	3.29997e-08	NA	0.0151121	met-d-HDL_size	rs11922042	C	T	0.017208	Average diameter for HDL particles || id:met-d-HDL_size	TRUE	reported	igd	28.1821
150097635	3	-0.0389121	3.2e-09	NA	0.00725712	met-d-HDL_size	rs9844972	C	G	0.070765	Average diameter for HDL particles || id:met-d-HDL_size	TRUE	reported	igd	22.92
98417481	3	-0.0229913	4.49987e-11	NA	0.00369338	met-d-HDL_size	rs62276455	A	T	0.444546	Average diameter for HDL particles || id:met-d-HDL_size	TRUE	reported	igd	30.0483
185804583	3	-0.0285394	2e-08	NA	0.0053496	met-d-HDL_size	rs57912727	C	A	0.13669	Average diameter for HDL particles || id:met-d-HDL_size	TRUE	reported	igd	22.1254
103188709	4	-0.062546	3.29989e-20	NA	0.00697706	met-d-HDL_size	rs13107325	T	C	0.074284	Average diameter for HDL particles || id:met-d-HDL_size	TRUE	reported	igd	61.947
69482383	4	-0.0289409	2.30001e-09	NA	0.00505487	met-d-HDL_size	rs368166328	C	CT	0.759933	Average diameter for HDL particles || id:met-d-HDL_size	TRUE	reported	igd	35.1787
967339	4	0.0197004	3.09999e-08	NA	0.00373652	met-d-HDL_size	rs113075206	G	C	0.526006	Average diameter for HDL particles || id:met-d-HDL_size	TRUE	reported	igd	22.2747
3443931	4	0.0257153	2.60016e-11	NA	0.00378838	met-d-HDL_size	rs13108218	G	A	0.615355	Average diameter for HDL particles || id:met-d-HDL_size	TRUE	reported	igd	36.0346
100048414	4	-0.0255386	7.50067e-11	NA	0.00398995	met-d-HDL_size	rs1126671	C	T	0.697931	Average diameter for HDL particles || id:met-d-HDL_size	TRUE	reported	igd	31.6553
89704367	4	-0.0215951	1.5e-08	NA	0.00376024	met-d-HDL_size	rs13118477	A	G	0.390377	Average diameter for HDL particles || id:met-d-HDL_size	TRUE	reported	igd	25.5486
75010002	5	0.0228974	2.30001e-09	NA	0.00381086	met-d-HDL_size	rs6864091	C	T	0.362544	Average diameter for HDL particles || id:met-d-HDL_size	TRUE	reported	igd	27.8935
20238774	5	0.0199907	4.60002e-08	NA	0.00367178	met-d-HDL_size	rs7730653	T	G	0.50702	Average diameter for HDL particles || id:met-d-HDL_size	TRUE	reported	igd	22.9939
55857025	5	0.045181	2.70023e-24	NA	0.00466614	met-d-HDL_size	rs11429307	G	GT	0.808481	Average diameter for HDL particles || id:met-d-HDL_size	TRUE	reported	igd	72.7918
34335088	6	-0.0593522	8.00018e-11	NA	0.0089683	met-d-HDL_size	rs147627829	A	G	0.044071	Average diameter for HDL particles || id:met-d-HDL_size	TRUE	reported	igd	34.1661
98583488	6	0.0255201	8.80035e-12	NA	0.00375359	met-d-HDL_size	rs72934503	G	A	0.451393	Average diameter for HDL particles || id:met-d-HDL_size	TRUE	reported	igd	37.1309
31287454	6	-0.027072	1.20005e-11	NA	0.00398873	met-d-HDL_size	rs9265113	T	C	0.407629	Average diameter for HDL particles || id:met-d-HDL_size	TRUE	reported	igd	40.7444
32586831	6	-0.0235369	3.59998e-09	NA	0.00394706	met-d-HDL_size	rs13191810	T	C	0.312294	Average diameter for HDL particles || id:met-d-HDL_size	TRUE	reported	igd	27.3894
34893726	6	-0.0431171	4.60002e-08	NA	0.00816324	met-d-HDL_size	rs36037051	G	A	0.053449	Average diameter for HDL particles || id:met-d-HDL_size	TRUE	reported	igd	21.6511
43757896	6	-0.0342976	4.19952e-21	NA	0.00366642	met-d-HDL_size	rs998584	A	C	0.482334	Average diameter for HDL particles || id:met-d-HDL_size	TRUE	reported	igd	67.6386
127519234	6	-0.0281778	3.19963e-15	NA	0.00368138	met-d-HDL_size	rs10457487	A	C	0.484316	Average diameter for HDL particles || id:met-d-HDL_size	TRUE	reported	igd	45.6577
161005389	6	-0.0441272	4.30031e-14	NA	0.00595737	met-d-HDL_size	rs191555775	T	A	0.106388	Average diameter for HDL particles || id:met-d-HDL_size	TRUE	reported	igd	42.6216
73037956	7	0.0657036	1.39991e-35	NA	0.00536439	met-d-HDL_size	rs34060476	G	A	0.134803	Average diameter for HDL particles || id:met-d-HDL_size	TRUE	reported	igd	115.997
130437476	7	-0.030441	1.69981e-13	NA	0.00406869	met-d-HDL_size	rs7810507	A	G	0.281086	Average diameter for HDL particles || id:met-d-HDL_size	TRUE	reported	igd	43.1133
98005617	7	-0.0257234	4.09996e-09	NA	0.00428113	met-d-HDL_size	rs6465679	T	A	0.756126	Average diameter for HDL particles || id:met-d-HDL_size	TRUE	reported	igd	28.0891
28245895	7	-0.0352633	4.70002e-08	NA	0.00640501	met-d-HDL_size	rs35067568	A	G	0.089891	Average diameter for HDL particles || id:met-d-HDL_size	TRUE	reported	igd	23.4185
1050877	7	-0.0346653	6.09958e-21	NA	0.00370221	met-d-HDL_size	rs62433138	C	T	0.429134	Average diameter for HDL particles || id:met-d-HDL_size	TRUE	reported	igd	67.7934
94953895	7	-0.0296182	2.29985e-16	NA	0.0036988	met-d-HDL_size	rs705379	A	G	0.477478	Average diameter for HDL particles || id:met-d-HDL_size	TRUE	reported	igd	50.3942
73123473	7	-0.0523582	1.2e-09	NA	0.00849561	met-d-HDL_size	rs72555385	G	A	0.04931	Average diameter for HDL particles || id:met-d-HDL_size	TRUE	reported	igd	29.5849
126506694	8	0.0338258	7.70016e-22	NA	0.00379956	met-d-HDL_size	rs112875651	A	G	0.392383	Average diameter for HDL particles || id:met-d-HDL_size	TRUE	reported	igd	62.8186
9173358	8	0.0262279	4.30031e-12	NA	0.00369113	met-d-HDL_size	rs7012814	A	G	0.474255	Average diameter for HDL particles || id:met-d-HDL_size	TRUE	reported	igd	39.4892
19733244	8	0.0431003	1.10002e-21	NA	0.00446468	met-d-HDL_size	rs1561748	C	G	0.267457	Average diameter for HDL particles || id:met-d-HDL_size	TRUE	reported	igd	83.826
116610180	8	0.0275187	1.59993e-13	NA	0.00370612	met-d-HDL_size	rs2737205	C	T	0.561357	Average diameter for HDL particles || id:met-d-HDL_size	TRUE	reported	igd	42.9322
144306597	8	-0.0290864	2.90001e-10	NA	0.00475048	met-d-HDL_size	rs11434143	G	GT	0.810832	Average diameter for HDL particles || id:met-d-HDL_size	TRUE	reported	igd	29.8735
19820933	8	0.111364	9.3994e-79	NA	0.00607968	met-d-HDL_size	rs145391587	C	A	0.10029	Average diameter for HDL particles || id:met-d-HDL_size	TRUE	reported	igd	258.13
136155000	9	-0.0330916	5.10035e-13	NA	0.00474655	met-d-HDL_size	rs635634	T	C	0.183549	Average diameter for HDL particles || id:met-d-HDL_size	TRUE	reported	igd	37.7811
16726226	9	0.0237415	1.79999e-09	NA	0.00419314	met-d-HDL_size	rs10756794	A	G	0.742385	Average diameter for HDL particles || id:met-d-HDL_size	TRUE	reported	igd	24.8156
15304782	9	0.0480393	4.90004e-21	NA	0.0052721	met-d-HDL_size	rs686030	A	C	0.859547	Average diameter for HDL particles || id:met-d-HDL_size	TRUE	reported	igd	64.158
107647019	9	0.0371698	5.80003e-10	NA	0.00589345	met-d-HDL_size	rs11789603	T	C	0.108813	Average diameter for HDL particles || id:met-d-HDL_size	TRUE	reported	igd	30.8433
107661742	9	-0.0339149	2.60016e-17	NA	0.0041576	met-d-HDL_size	rs2740488	C	A	0.265313	Average diameter for HDL particles || id:met-d-HDL_size	TRUE	reported	igd	51.624
107586753	9	0.0307501	5.69994e-09	NA	0.00544235	met-d-HDL_size	rs2066714	C	T	0.128934	Average diameter for HDL particles || id:met-d-HDL_size	TRUE	reported	igd	24.4466
113934384	10	-0.0347145	7.29962e-18	NA	0.00409424	met-d-HDL_size	rs2803619	C	G	0.724349	Average diameter for HDL particles || id:met-d-HDL_size	TRUE	reported	igd	55.4055
65191645	10	0.0196625	2e-08	NA	0.00365952	met-d-HDL_size	rs7924036	T	G	0.504228	Average diameter for HDL particles || id:met-d-HDL_size	TRUE	reported	igd	22.2477
46065451	10	0.0294122	7.39946e-12	NA	0.00428937	met-d-HDL_size	rs61854123	A	G	0.242667	Average diameter for HDL particles || id:met-d-HDL_size	TRUE	reported	igd	36.6021
94839724	10	0.0259264	1.20005e-12	NA	0.00367881	met-d-HDL_size	rs4418728	T	G	0.450688	Average diameter for HDL particles || id:met-d-HDL_size	TRUE	reported	igd	38.3124
113983758	10	-0.0306563	2.69998e-09	NA	0.00524326	met-d-HDL_size	rs60847460	T	C	0.143326	Average diameter for HDL particles || id:met-d-HDL_size	TRUE	reported	igd	26.5641
61586328	11	0.0731909	2.70023e-87	NA	0.00385107	met-d-HDL_size	rs35473591	C	CT	0.658086	Average diameter for HDL particles || id:met-d-HDL_size	TRUE	reported	igd	278.084
75531695	11	-0.0361609	2.80001e-09	NA	0.00597093	met-d-HDL_size	rs10899133	T	C	0.105502	Average diameter for HDL particles || id:met-d-HDL_size	TRUE	reported	igd	28.408
117156893	11	0.211097	7.19946e-30	NA	0.0186121	met-d-HDL_size	rs1047964	T	G	0.010073	Average diameter for HDL particles || id:met-d-HDL_size	TRUE	reported	igd	102.359
126234820	11	-0.0373505	7.19946e-14	NA	0.00540599	met-d-HDL_size	rs78689694	C	G	0.133343	Average diameter for HDL particles || id:met-d-HDL_size	TRUE	reported	igd	37.1163
116648917	11	0.0828296	6.70039e-56	NA	0.00539334	met-d-HDL_size	rs964184	C	G	0.867255	Average diameter for HDL particles || id:met-d-HDL_size	TRUE	reported	igd	182.07
118949331	11	-0.0224595	1.79999e-09	NA	0.00371949	met-d-HDL_size	rs1177562	T	C	0.410413	Average diameter for HDL particles || id:met-d-HDL_size	TRUE	reported	igd	28.0989
47322007	11	-0.0373322	5.40008e-17	NA	0.00448186	met-d-HDL_size	rs200644264	CG	C	0.788466	Average diameter for HDL particles || id:met-d-HDL_size	TRUE	reported	igd	53.5238
47362465	11	0.0343376	7.00003e-14	NA	0.00469906	met-d-HDL_size	rs10769254	C	G	0.189139	Average diameter for HDL particles || id:met-d-HDL_size	TRUE	reported	igd	41.6331
63858227	11	0.0442675	1e-08	NA	0.00811953	met-d-HDL_size	rs2253398	T	G	0.945901	Average diameter for HDL particles || id:met-d-HDL_size	TRUE	reported	igd	23.0838
109871179	12	0.0254421	7.89951e-13	NA	0.00365643	met-d-HDL_size	rs7308864	G	A	0.523289	Average diameter for HDL particles || id:met-d-HDL_size	TRUE	reported	igd	37.1756
125259888	12	-0.0408513	1.59993e-27	NA	0.00398176	met-d-HDL_size	rs838876	G	A	0.681444	Average diameter for HDL particles || id:met-d-HDL_size	TRUE	reported	igd	83.4367
125324798	12	-0.0619215	6.70039e-29	NA	0.00562762	met-d-HDL_size	rs61941676	A	C	0.127214	Average diameter for HDL particles || id:met-d-HDL_size	TRUE	reported	igd	98.0642
125077567	12	0.0216663	1.09999e-08	NA	0.00382455	met-d-HDL_size	rs837500	T	C	0.638475	Average diameter for HDL particles || id:met-d-HDL_size	TRUE	reported	igd	24.9437
20470199	12	0.0257895	9.40005e-09	NA	0.00462139	met-d-HDL_size	rs11045171	G	A	0.197431	Average diameter for HDL particles || id:met-d-HDL_size	TRUE	reported	igd	24.2599
57848708	12	0.026507	2.39994e-11	NA	0.00404383	met-d-HDL_size	rs3809113	G	C	0.710453	Average diameter for HDL particles || id:met-d-HDL_size	TRUE	reported	igd	33.2748
124478586	12	-0.0341224	1.2e-08	NA	0.00572226	met-d-HDL_size	rs825510	C	A	0.115135	Average diameter for HDL particles || id:met-d-HDL_size	TRUE	reported	igd	27.3075
20579392	12	0.0243162	2.1e-08	NA	0.00455471	met-d-HDL_size	rs7488780	C	G	0.204878	Average diameter for HDL particles || id:met-d-HDL_size	TRUE	reported	igd	22.1727
121368518	12	0.0240053	2.09991e-11	NA	0.00374509	met-d-HDL_size	rs3999421	T	A	0.392047	Average diameter for HDL particles || id:met-d-HDL_size	TRUE	reported	igd	31.6196
58738423	15	-0.101542	6.5013e-148	NA	0.00401628	met-d-HDL_size	rs12914626	T	C	0.701914	Average diameter for HDL particles || id:met-d-HDL_size	TRUE	reported	igd	498.666
58837957	15	0.0432787	1.7e-10	NA	0.0066933	met-d-HDL_size	rs6082	G	A	0.082092	Average diameter for HDL particles || id:met-d-HDL_size	TRUE	reported	igd	32.4927
59326914	15	-0.0563892	2.39999e-09	NA	0.00974681	met-d-HDL_size	rs138296332	A	T	0.038145	Average diameter for HDL particles || id:met-d-HDL_size	TRUE	reported	igd	26.8569
41041292	15	0.0199467	2.19999e-08	NA	0.00368403	met-d-HDL_size	rs7175905	G	A	0.561718	Average diameter for HDL particles || id:met-d-HDL_size	TRUE	reported	igd	22.5483
58680178	15	0.176599	1e-200	NA	0.00381636	met-d-HDL_size	rs261291	C	T	0.356084	Average diameter for HDL particles || id:met-d-HDL_size	TRUE	reported	igd	1669.66
58580781	15	-0.0770679	4.79954e-74	NA	0.0044342	met-d-HDL_size	rs1560390	C	T	0.219676	Average diameter for HDL particles || id:met-d-HDL_size	TRUE	reported	igd	234.804
58646011	15	0.0349553	9.60064e-18	NA	0.00423303	met-d-HDL_size	rs187776	C	G	0.748979	Average diameter for HDL particles || id:met-d-HDL_size	TRUE	reported	igd	52.8957
43820717	15	-0.0621586	2.59998e-08	NA	0.0114847	met-d-HDL_size	rs55707100	T	C	0.025882	Average diameter for HDL particles || id:met-d-HDL_size	TRUE	reported	igd	22.4239
56946502	16	-0.127763	1.2e-09	NA	0.023054	met-d-HDL_size	rs117738782	C	T	0.007457	Average diameter for HDL particles || id:met-d-HDL_size	TRUE	reported	igd	27.8127
56752882	16	-0.0747216	5.80003e-09	NA	0.0126124	met-d-HDL_size	rs75714888	A	C	0.021625	Average diameter for HDL particles || id:met-d-HDL_size	TRUE	reported	igd	27.1939
56993886	16	0.199509	1e-200	NA	0.00389664	met-d-HDL_size	rs821840	G	A	0.324538	Average diameter for HDL particles || id:met-d-HDL_size	TRUE	reported	igd	2043.86
57049137	16	-0.126212	9.3994e-34	NA	0.0107522	met-d-HDL_size	rs75911530	A	G	0.032886	Average diameter for HDL particles || id:met-d-HDL_size	TRUE	reported	igd	116.72
81534790	16	0.0327997	2.29985e-17	NA	0.00397188	met-d-HDL_size	rs2925979	C	T	0.69893	Average diameter for HDL particles || id:met-d-HDL_size	TRUE	reported	igd	52.1258
88032189	16	0.0223309	1.09999e-08	NA	0.00390603	met-d-HDL_size	rs141920044	T	C	0.350764	Average diameter for HDL particles || id:met-d-HDL_size	TRUE	reported	igd	26.1423
15130594	16	-0.0301953	5.70033e-15	NA	0.00397034	met-d-HDL_size	rs6498540	G	A	0.302066	Average diameter for HDL particles || id:met-d-HDL_size	TRUE	reported	igd	44.2565
67976320	16	-0.0733172	6.09958e-14	NA	0.0101078	met-d-HDL_size	rs4986970	T	A	0.033916	Average diameter for HDL particles || id:met-d-HDL_size	TRUE	reported	igd	40.5508
56915357	16	0.071529	2.80001e-08	NA	0.0133138	met-d-HDL_size	rs55779455	C	G	0.019855	Average diameter for HDL particles || id:met-d-HDL_size	TRUE	reported	igd	22.9206
44283571	17	-0.0272008	1.5e-08	NA	0.00486451	met-d-HDL_size	rs2696455	T	C	0.195878	Average diameter for HDL particles || id:met-d-HDL_size	TRUE	reported	igd	26.8279
17682484	17	0.032541	2.30001e-09	NA	0.00566361	met-d-HDL_size	rs1006656	A	G	0.880994	Average diameter for HDL particles || id:met-d-HDL_size	TRUE	reported	igd	25.5573
41926126	17	-0.118225	1.39991e-31	NA	0.0104848	met-d-HDL_size	rs72836561	T	C	0.031483	Average diameter for HDL particles || id:met-d-HDL_size	TRUE	reported	igd	98.1719
7080316	17	0.0358449	9.09913e-16	NA	0.00465629	met-d-HDL_size	rs55714927	T	C	0.191001	Average diameter for HDL particles || id:met-d-HDL_size	TRUE	reported	igd	45.7115
47179516	18	0.0593387	1.10002e-31	NA	0.00512853	met-d-HDL_size	rs1943973	A	G	0.849327	Average diameter for HDL particles || id:met-d-HDL_size	TRUE	reported	igd	103.799
8429323	19	0.156937	1.10002e-32	NA	0.0131378	met-d-HDL_size	rs116843064	A	G	0.019852	Average diameter for HDL particles || id:met-d-HDL_size	TRUE	reported	igd	110.402
45448465	19	0.039146	3.29989e-25	NA	0.00382956	met-d-HDL_size	rs5167	G	T	0.352265	Average diameter for HDL particles || id:met-d-HDL_size	TRUE	reported	igd	80.5305
45421254	19	-0.0374261	9.49948e-14	NA	0.00503438	met-d-HDL_size	rs12721046	A	G	0.157693	Average diameter for HDL particles || id:met-d-HDL_size	TRUE	reported	igd	42.8359
11347493	19	-0.0470633	1.20005e-11	NA	0.00687384	met-d-HDL_size	rs737337	C	T	0.076791	Average diameter for HDL particles || id:met-d-HDL_size	TRUE	reported	igd	36.1515
19379549	19	0.0444117	2.39999e-09	NA	0.00698361	met-d-HDL_size	rs58542926	T	C	0.074402	Average diameter for HDL particles || id:met-d-HDL_size	TRUE	reported	igd	31.2705
36024925	19	0.0212655	4.70002e-08	NA	0.00378872	met-d-HDL_size	rs4806173	C	G	0.626394	Average diameter for HDL particles || id:met-d-HDL_size	TRUE	reported	igd	24.3624
44113286	20	-0.0636088	3.50026e-13	NA	0.008729	met-d-HDL_size	rs76070947	G	C	0.046942	Average diameter for HDL particles || id:met-d-HDL_size	TRUE	reported	igd	41.6761
44768710	20	-0.0604603	2.39999e-09	NA	0.00999235	met-d-HDL_size	rs1569721	C	T	0.961905	Average diameter for HDL particles || id:met-d-HDL_size	TRUE	reported	igd	30.837
44563007	20	-0.19559	1e-200	NA	0.00470436	met-d-HDL_size	rs1057208	T	C	0.186275	Average diameter for HDL particles || id:met-d-HDL_size	TRUE	reported	igd	1350.23
44055710	20	0.0260248	8.30042e-12	NA	0.00368826	met-d-HDL_size	rs3092498	C	T	0.517387	Average diameter for HDL particles || id:met-d-HDL_size	TRUE	reported	igd	38.936
23756695	1	0.030483	4.49997e-08	NA	0.00592729	met-d-HDL_TG	rs1198433	G	A	0.864409	Triglycerides in HDL || id:met-d-HDL_TG	TRUE	reported	igd	25.0712
63060037	1	0.103214	1.69824e-134	NA	0.00426055	met-d-HDL_TG	rs79439217	T	TAAGAA	0.647276	Triglycerides in HDL || id:met-d-HDL_TG	TRUE	reported	igd	562.515
27730940	2	-0.0975038	2.69774e-126	NA	0.00416081	met-d-HDL_TG	rs1260326	C	T	0.603982	Triglycerides in HDL || id:met-d-HDL_TG	TRUE	reported	igd	525.747
21221035	2	0.0652024	2.19989e-40	NA	0.00500846	met-d-HDL_TG	rs4665710	C	A	0.79259	Triglycerides in HDL || id:met-d-HDL_TG	TRUE	reported	igd	161.075
165528624	2	-0.0377278	4.00037e-20	NA	0.00417129	met-d-HDL_TG	rs1128249	T	G	0.391999	Triglycerides in HDL || id:met-d-HDL_TG	TRUE	reported	igd	78.1307
20369562	2	-0.0294307	5.30029e-14	NA	0.00407758	met-d-HDL_TG	rs870526	T	C	0.521399	Triglycerides in HDL || id:met-d-HDL_TG	TRUE	reported	igd	49.7677
227073854	2	0.0312678	8.99912e-13	NA	0.00436276	met-d-HDL_TG	rs1515098	T	C	0.680929	Triglycerides in HDL || id:met-d-HDL_TG	TRUE	reported	igd	48.9084
135956305	3	0.0350577	2.09991e-14	NA	0.00482066	met-d-HDL_TG	rs684773	C	A	0.767067	Triglycerides in HDL || id:met-d-HDL_TG	TRUE	reported	igd	50.5634
170712913	3	0.0385368	3.50002e-10	NA	0.00614049	met-d-HDL_TG	rs56819515	A	T	0.126976	Triglycerides in HDL || id:met-d-HDL_TG	TRUE	reported	igd	37.9015
88018991	4	0.0327698	4.30031e-16	NA	0.00415826	met-d-HDL_TG	rs2035403	G	A	0.398324	Triglycerides in HDL || id:met-d-HDL_TG	TRUE	reported	igd	59.2632
69588052	4	0.0257065	2.30001e-08	NA	0.00451057	met-d-HDL_TG	rs293435	T	C	0.288514	Triglycerides in HDL || id:met-d-HDL_TG	TRUE	reported	igd	31.2285
100508556	4	-0.0424444	1.29999e-09	NA	0.00734674	met-d-HDL_TG	rs2035816	G	A	0.0843	Triglycerides in HDL || id:met-d-HDL_TG	TRUE	reported	igd	32.0153
3443931	4	-0.0280213	2.90001e-12	NA	0.00421645	met-d-HDL_TG	rs13108218	G	A	0.615355	Triglycerides in HDL || id:met-d-HDL_TG	TRUE	reported	igd	42.7896
185210119	4	-0.123423	4.20001e-08	NA	0.0241939	met-d-HDL_TG	rs141054404	C	T	0.00739	Triglycerides in HDL || id:met-d-HDL_TG	TRUE	reported	igd	25.7233
156443066	5	0.0227549	2.5e-08	NA	0.00424994	met-d-HDL_TG	rs4704834	G	A	0.644037	Triglycerides in HDL || id:met-d-HDL_TG	TRUE	reported	igd	27.3265
55857025	5	-0.043975	1.80011e-17	NA	0.00519242	met-d-HDL_TG	rs11429307	G	GT	0.808481	Triglycerides in HDL || id:met-d-HDL_TG	TRUE	reported	igd	68.9554
160922870	6	-0.169156	2.80027e-29	NA	0.0151078	met-d-HDL_TG	rs117733303	G	A	0.0185	Triglycerides in HDL || id:met-d-HDL_TG	TRUE	reported	igd	119.702
127437617	6	0.0220137	3.69999e-08	NA	0.00409156	met-d-HDL_TG	rs2800708	T	C	0.530188	Triglycerides in HDL || id:met-d-HDL_TG	TRUE	reported	igd	27.7882
20462138	6	-0.0385132	1.7e-08	NA	0.00727058	met-d-HDL_TG	rs6938550	A	G	0.914148	Triglycerides in HDL || id:met-d-HDL_TG	TRUE	reported	igd	26.798
32587213	6	0.0397025	1e-21	NA	0.00420135	met-d-HDL_TG	rs28383314	C	T	0.62295	Triglycerides in HDL || id:met-d-HDL_TG	TRUE	reported	igd	85.2755
139834012	6	-0.0327626	1.10002e-14	NA	0.00421294	met-d-HDL_TG	rs632057	G	T	0.627779	Triglycerides in HDL || id:met-d-HDL_TG	TRUE	reported	igd	57.756
31303922	6	0.0281103	1.50003e-11	NA	0.00422497	met-d-HDL_TG	rs28752924	C	T	0.445527	Triglycerides in HDL || id:met-d-HDL_TG	TRUE	reported	igd	44.9438
160543148	6	0.0455283	1.29999e-09	NA	0.0080088	met-d-HDL_TG	rs12208357	T	C	0.069998	Triglycerides in HDL || id:met-d-HDL_TG	TRUE	reported	igd	31.0645
161010118	6	-0.100978	1e-42	NA	0.00754933	met-d-HDL_TG	rs10455872	G	A	0.07899	Triglycerides in HDL || id:met-d-HDL_TG	TRUE	reported	igd	170.982
161125454	6	0.0603224	8.9002e-16	NA	0.00797458	met-d-HDL_TG	rs12212146	C	T	0.074301	Triglycerides in HDL || id:met-d-HDL_TG	TRUE	reported	igd	57.6307
43757896	6	0.02424	5.49997e-10	NA	0.00407754	met-d-HDL_TG	rs998584	A	C	0.482334	Triglycerides in HDL || id:met-d-HDL_TG	TRUE	reported	igd	33.7757
25983400	7	-0.0306812	4.30031e-14	NA	0.00425517	met-d-HDL_TG	rs56001710	T	A	0.58058	Triglycerides in HDL || id:met-d-HDL_TG	TRUE	reported	igd	52.78
73020337	7	-0.10954	4.30031e-75	NA	0.00606535	met-d-HDL_TG	rs3812316	G	C	0.129264	Triglycerides in HDL || id:met-d-HDL_TG	TRUE	reported	igd	311.673
73123473	7	0.0541387	6.4e-09	NA	0.00945407	met-d-HDL_TG	rs72555385	G	A	0.04931	Triglycerides in HDL || id:met-d-HDL_TG	TRUE	reported	igd	31.6318
19819724	8	-0.164515	9.09913e-136	NA	0.00675516	met-d-HDL_TG	rs328	G	C	0.10031	Triglycerides in HDL || id:met-d-HDL_TG	TRUE	reported	igd	564.924
11665805	8	-0.0341295	6.29941e-14	NA	0.0043728	met-d-HDL_TG	rs1736070	T	C	0.66642	Triglycerides in HDL || id:met-d-HDL_TG	TRUE	reported	igd	59.6276
126631799	8	0.0356285	1e-12	NA	0.00499935	met-d-HDL_TG	rs3860847	A	G	0.212511	Triglycerides in HDL || id:met-d-HDL_TG	TRUE	reported	igd	48.9125
126500031	8	-0.0867607	1.20005e-99	NA	0.00417067	met-d-HDL_TG	rs28601761	G	C	0.420164	Triglycerides in HDL || id:met-d-HDL_TG	TRUE	reported	igd	423.624
19733244	8	-0.0532289	2.09991e-26	NA	0.00496243	met-d-HDL_TG	rs1561748	C	G	0.267457	Triglycerides in HDL || id:met-d-HDL_TG	TRUE	reported	igd	127.903
18248661	8	0.0421444	6.4998e-17	NA	0.00526313	met-d-HDL_TG	rs4646246	G	A	0.182595	Triglycerides in HDL || id:met-d-HDL_TG	TRUE	reported	igd	61.0451
144303071	8	0.0238562	4.30002e-09	NA	0.00417176	met-d-HDL_TG	rs6420185	A	G	0.387822	Triglycerides in HDL || id:met-d-HDL_TG	TRUE	reported	igd	31.106
107661742	9	-0.0371834	1e-15	NA	0.00462595	met-d-HDL_TG	rs2740488	C	A	0.265313	Triglycerides in HDL || id:met-d-HDL_TG	TRUE	reported	igd	62.0595
107647019	9	0.0349144	1.5e-08	NA	0.00655735	met-d-HDL_TG	rs11789603	T	C	0.108813	Triglycerides in HDL || id:met-d-HDL_TG	TRUE	reported	igd	27.213
5247784	10	-0.0319231	5.1e-09	NA	0.00564982	met-d-HDL_TG	rs3829125	G	C	0.154256	Triglycerides in HDL || id:met-d-HDL_TG	TRUE	reported	igd	30.607
94823343	10	0.0215607	4.49997e-08	NA	0.00414681	met-d-HDL_TG	rs12263369	T	C	0.591595	Triglycerides in HDL || id:met-d-HDL_TG	TRUE	reported	igd	25.8555
117156893	11	-0.174371	1.29987e-16	NA	0.0207123	met-d-HDL_TG	rs1047964	T	G	0.010073	Triglycerides in HDL || id:met-d-HDL_TG	TRUE	reported	igd	69.8214
116714293	11	0.245379	5.50047e-34	NA	0.021514	met-d-HDL_TG	rs141469619	G	A	0.010141	Triglycerides in HDL || id:met-d-HDL_TG	TRUE	reported	igd	139.274
116648917	11	-0.21507	1e-200	NA	0.00600193	met-d-HDL_TG	rs964184	C	G	0.867255	Triglycerides in HDL || id:met-d-HDL_TG	TRUE	reported	igd	1238.77
61606642	11	0.046699	2.19989e-28	NA	0.00425616	met-d-HDL_TG	rs174580	G	A	0.351967	Triglycerides in HDL || id:met-d-HDL_TG	TRUE	reported	igd	114.594
109905368	12	0.0227114	4.79999e-09	NA	0.00409991	met-d-HDL_TG	rs6606725	A	C	0.439733	Triglycerides in HDL || id:met-d-HDL_TG	TRUE	reported	igd	29.2548
121420260	12	-0.0313563	2.19989e-13	NA	0.00421787	met-d-HDL_TG	rs7979473	G	A	0.612997	Triglycerides in HDL || id:met-d-HDL_TG	TRUE	reported	igd	53.7081
124505444	12	0.0220436	4.20001e-08	NA	0.00417372	met-d-HDL_TG	rs863750	T	C	0.606744	Triglycerides in HDL || id:met-d-HDL_TG	TRUE	reported	igd	26.6908
4384844	12	-0.0933195	1.09999e-08	NA	0.0158469	met-d-HDL_TG	rs76895963	G	T	0.020556	Triglycerides in HDL || id:met-d-HDL_TG	TRUE	reported	igd	40.3673
58678720	15	-0.184772	1e-200	NA	0.00428449	met-d-HDL_TG	rs261290	C	T	0.654642	Triglycerides in HDL || id:met-d-HDL_TG	TRUE	reported	igd	1804.33
58737341	15	-0.182777	1e-200	NA	0.00582911	met-d-HDL_TG	rs473224	G	T	0.853922	Triglycerides in HDL || id:met-d-HDL_TG	TRUE	reported	igd	967.154
43726625	15	0.140519	1.39991e-28	NA	0.0128583	met-d-HDL_TG	rs150844304	C	A	0.025676	Triglycerides in HDL || id:met-d-HDL_TG	TRUE	reported	igd	113.801
58577163	15	-0.0841107	2.60016e-63	NA	0.00501771	met-d-HDL_TG	rs10162642	A	G	0.21011	Triglycerides in HDL || id:met-d-HDL_TG	TRUE	reported	igd	270.864
81534790	16	-0.0252063	4.09996e-09	NA	0.00443945	met-d-HDL_TG	rs2925979	C	T	0.69893	Triglycerides in HDL || id:met-d-HDL_TG	TRUE	reported	igd	30.7787
56993886	16	-0.0568966	2.99985e-41	NA	0.00435535	met-d-HDL_TG	rs821840	G	A	0.324538	Triglycerides in HDL || id:met-d-HDL_TG	TRUE	reported	igd	163.558
65825374	17	0.0275447	4.09996e-08	NA	0.00522183	met-d-HDL_TG	rs12601919	G	A	0.188897	Triglycerides in HDL || id:met-d-HDL_TG	TRUE	reported	igd	26.7604
41926126	17	0.0827328	9.09913e-14	NA	0.0116672	met-d-HDL_TG	rs72836561	T	C	0.031483	Triglycerides in HDL || id:met-d-HDL_TG	TRUE	reported	igd	48.0546
26694861	17	-0.0245459	4e-10	NA	0.00407102	met-d-HDL_TG	rs704	A	G	0.476025	Triglycerides in HDL || id:met-d-HDL_TG	TRUE	reported	igd	34.5974
47109955	18	0.202797	4.79954e-32	NA	0.0178004	met-d-HDL_TG	rs77960347	G	A	0.013239	Triglycerides in HDL || id:met-d-HDL_TG	TRUE	reported	igd	123.786
47181668	18	0.0588015	1.39991e-28	NA	0.00531319	met-d-HDL_TG	rs2156552	T	A	0.821808	Triglycerides in HDL || id:met-d-HDL_TG	TRUE	reported	igd	116.651
45413233	19	0.260811	1e-200	NA	0.00750969	met-d-HDL_TG	rs1065853	T	G	0.080584	Triglycerides in HDL || id:met-d-HDL_TG	TRUE	reported	igd	1171.73
8429323	19	-0.226944	7.50067e-57	NA	0.0146016	met-d-HDL_TG	rs116843064	A	G	0.019852	Triglycerides in HDL || id:met-d-HDL_TG	TRUE	reported	igd	231.11
45401783	19	0.0358782	2.60016e-16	NA	0.00440262	met-d-HDL_TG	rs56290633	C	T	0.539534	Triglycerides in HDL || id:met-d-HDL_TG	TRUE	reported	igd	73.6496
45470298	19	0.0271481	2.80027e-11	NA	0.00408751	met-d-HDL_TG	rs11878597	C	T	0.450192	Triglycerides in HDL || id:met-d-HDL_TG	TRUE	reported	igd	42.0011
45041317	19	0.0732392	2.30001e-10	NA	0.0120715	met-d-HDL_TG	rs144439590	T	C	0.030791	Triglycerides in HDL || id:met-d-HDL_TG	TRUE	reported	igd	36.8538
19388500	19	-0.0647775	4.70002e-17	NA	0.00771594	met-d-HDL_TG	rs8107974	T	A	0.075555	Triglycerides in HDL || id:met-d-HDL_TG	TRUE	reported	igd	67.4935
39174140	20	-0.0243382	5.80003e-09	NA	0.0044721	met-d-HDL_TG	rs1883715	T	C	0.312619	Triglycerides in HDL || id:met-d-HDL_TG	TRUE	reported	igd	29.3032
44551855	20	0.0534547	4.19952e-28	NA	0.00511354	met-d-HDL_TG	rs6073958	C	T	0.198725	Triglycerides in HDL || id:met-d-HDL_TG	TRUE	reported	igd	104.813
169213261	1	0.0253349	3.09999e-09	NA	0.00427494	met-d-His	rs141050588	C	CAATTAAAT	0.589267	Histidine || id:met-d-His	TRUE	reported	igd	35.7651
211540507	2	-0.0698194	4.00037e-55	NA	0.00446464	met-d-His	rs1047891	A	C	0.314892	Histidine || id:met-d-His	TRUE	reported	igd	242.55
27741237	2	0.0341811	9.8992e-16	NA	0.00425796	met-d-His	rs780094	C	T	0.615114	Histidine || id:met-d-His	TRUE	reported	igd	63.6964
148929951	3	-0.0542649	3.50026e-23	NA	0.00547107	met-d-His	rs34004251	A	T	0.176425	Histidine || id:met-d-His	TRUE	reported	igd	98.5571
134872112	6	-0.0783479	1e-09	NA	0.0128354	met-d-His	rs117591301	T	A	0.027531	Histidine || id:met-d-His	TRUE	reported	igd	37.8364
145639726	8	0.0291888	3.69999e-12	NA	0.00420138	met-d-His	rs2272662	C	T	0.576631	Histidine || id:met-d-His	TRUE	reported	igd	47.89
8255408	11	-0.0273479	3.50002e-09	NA	0.00462981	met-d-His	rs2168101	A	C	0.308204	Histidine || id:met-d-His	TRUE	reported	igd	36.7128
96442150	12	-0.0551268	1.39991e-15	NA	0.00690275	met-d-His	rs150670499	C	CTATG	0.873897	Histidine || id:met-d-His	TRUE	reported	igd	77.1289
96315168	12	-0.0881579	4.00037e-36	NA	0.00702486	met-d-His	rs75341400	T	G	0.098269	Histidine || id:met-d-His	TRUE	reported	igd	158.719
96120605	12	0.0796406	7.8001e-14	NA	0.0106569	met-d-His	rs61938133	A	G	0.040056	Histidine || id:met-d-His	TRUE	reported	igd	56.1577
47182531	12	0.0497087	1.40001e-09	NA	0.00821645	met-d-His	rs76191003	T	C	0.068358	Histidine || id:met-d-His	TRUE	reported	igd	36.2289
56860020	12	0.0594854	1.10002e-28	NA	0.00535491	met-d-His	rs2939302	A	G	0.183177	Histidine || id:met-d-His	TRUE	reported	igd	121.982
94849201	14	0.0394021	5.50047e-12	NA	0.00571699	met-d-His	rs709932	T	C	0.155773	Histidine || id:met-d-His	TRUE	reported	igd	47.0091
21516447	14	0.061491	5.90065e-20	NA	0.00672346	met-d-His	rs1958393	G	C	0.109029	Histidine || id:met-d-His	TRUE	reported	igd	84.5985
24871926	14	-0.027419	5.50047e-11	NA	0.00418166	met-d-His	rs11621792	T	C	0.453809	Histidine || id:met-d-His	TRUE	reported	igd	42.904
43726625	15	0.0908787	3.90032e-12	NA	0.0130963	met-d-His	rs150844304	C	A	0.025691	Histidine || id:met-d-His	TRUE	reported	igd	47.5988
39179822	20	0.087242	7.70016e-13	NA	0.0121739	met-d-His	rs1883711	C	G	0.031167	Histidine || id:met-d-His	TRUE	reported	igd	52.9187
55505647	1	-0.317008	6.99842e-101	NA	0.0151931	met-d-IDL_C	rs11591147	T	G	0.017458	Cholesterol in IDL || id:met-d-IDL_C	TRUE	reported	igd	398.108
220970028	1	0.0380332	1.50003e-19	NA	0.00436727	met-d-IDL_C	rs2642438	G	A	0.703836	Cholesterol in IDL || id:met-d-IDL_C	TRUE	reported	igd	69.4394
55526428	1	0.0923986	1.59993e-16	NA	0.0111621	met-d-IDL_C	rs11206517	G	T	0.033009	Cholesterol in IDL || id:met-d-IDL_C	TRUE	reported	igd	62.7534
109817590	1	-0.0939052	2.49977e-86	NA	0.00479727	met-d-IDL_C	rs12740374	T	G	0.221059	Cholesterol in IDL || id:met-d-IDL_C	TRUE	reported	igd	350.532
62999675	1	0.0265116	2.70023e-11	NA	0.00416747	met-d-IDL_C	rs7534572	G	C	0.647484	Cholesterol in IDL || id:met-d-IDL_C	TRUE	reported	igd	36.9346
25713234	1	0.0222715	4.20001e-09	NA	0.00398787	met-d-IDL_C	rs1293261	T	A	0.525195	Cholesterol in IDL || id:met-d-IDL_C	TRUE	reported	igd	28.4746
55518467	1	-0.0322481	8.19974e-15	NA	0.00416398	met-d-IDL_C	rs2495477	G	A	0.393807	Cholesterol in IDL || id:met-d-IDL_C	TRUE	reported	igd	57.1654
234852760	1	0.0267922	6.79986e-12	NA	0.00398804	met-d-IDL_C	rs553427	T	C	0.517038	Cholesterol in IDL || id:met-d-IDL_C	TRUE	reported	igd	41.2689
20371380	2	-0.0231693	3.89996e-09	NA	0.00402835	met-d-IDL_C	rs907866	A	G	0.443205	Cholesterol in IDL || id:met-d-IDL_C	TRUE	reported	igd	30.4969
21288321	2	0.0993537	1.59993e-86	NA	0.00517814	met-d-IDL_C	rs562338	G	A	0.819635	Cholesterol in IDL || id:met-d-IDL_C	TRUE	reported	igd	336.841
44072576	2	-0.0465821	1.29987e-29	NA	0.00427167	met-d-IDL_C	rs4299376	T	G	0.676279	Cholesterol in IDL || id:met-d-IDL_C	TRUE	reported	igd	109.437
227105921	2	-0.0272193	2.70023e-11	NA	0.00416018	met-d-IDL_C	rs2943650	T	C	0.644755	Cholesterol in IDL || id:met-d-IDL_C	TRUE	reported	igd	39.0696
74651084	5	0.055288	6.4003e-44	NA	0.0040375	met-d-IDL_C	rs3846662	G	A	0.424112	Cholesterol in IDL || id:met-d-IDL_C	TRUE	reported	igd	172.085
74472939	5	0.0406755	1e-22	NA	0.00415557	met-d-IDL_C	rs7707394	A	G	0.357078	Cholesterol in IDL || id:met-d-IDL_C	TRUE	reported	igd	87.4847
122924864	5	0.0239196	1.7e-09	NA	0.00401715	met-d-IDL_C	rs1895233	T	G	0.544782	Cholesterol in IDL || id:met-d-IDL_C	TRUE	reported	igd	32.6654
156397673	5	0.0243999	4.79999e-09	NA	0.00413216	met-d-IDL_C	rs6882345	A	G	0.632845	Cholesterol in IDL || id:met-d-IDL_C	TRUE	reported	igd	31.8462
52106278	5	-0.0574027	3.69999e-08	NA	0.0100238	met-d-IDL_C	rs1499279	G	T	0.04162	Cholesterol in IDL || id:met-d-IDL_C	TRUE	reported	igd	30.2575
32601807	6	0.0433088	5.40008e-13	NA	0.00600835	met-d-IDL_C	rs147841808	G	C	0.132288	Cholesterol in IDL || id:met-d-IDL_C	TRUE	reported	igd	49.5736
161010118	6	0.0469341	6.09958e-11	NA	0.00739521	met-d-IDL_C	rs10455872	G	A	0.07899	Cholesterol in IDL || id:met-d-IDL_C	TRUE	reported	igd	36.895
160513793	6	-0.0400266	2.09991e-11	NA	0.0058835	met-d-IDL_C	rs3777399	A	G	0.133075	Cholesterol in IDL || id:met-d-IDL_C	TRUE	reported	igd	42.555
34633069	6	0.0366747	9.69996e-09	NA	0.00678605	met-d-IDL_C	rs151060048	CA	C	0.890695	Cholesterol in IDL || id:met-d-IDL_C	TRUE	reported	igd	30.1461
26267755	6	0.0271505	2.29985e-11	NA	0.0039926	met-d-IDL_C	rs7773004	G	A	0.4973	Cholesterol in IDL || id:met-d-IDL_C	TRUE	reported	igd	42.4285
25992323	7	-0.0325904	1.2e-09	NA	0.00545416	met-d-IDL_C	rs10642257	A	AAGGCC	0.839854	Cholesterol in IDL || id:met-d-IDL_C	TRUE	reported	igd	32.8881
100216773	7	-0.0264286	2.30001e-08	NA	0.00472405	met-d-IDL_C	rs10953298	T	C	0.235558	Cholesterol in IDL || id:met-d-IDL_C	TRUE	reported	igd	28.9544
72878645	7	0.0497345	1.10002e-17	NA	0.00601329	met-d-IDL_C	rs12056034	G	A	0.125676	Cholesterol in IDL || id:met-d-IDL_C	TRUE	reported	igd	62.588
1062366	7	-0.0318095	4.90004e-12	NA	0.00481505	met-d-IDL_C	rs1057558	C	T	0.220311	Cholesterol in IDL || id:met-d-IDL_C	TRUE	reported	igd	40.0163
44584551	7	0.0272259	2.1e-08	NA	0.00515013	met-d-IDL_C	rs10260606	C	G	0.182659	Cholesterol in IDL || id:met-d-IDL_C	TRUE	reported	igd	25.4753
9187242	8	0.0567761	8.60003e-19	NA	0.00663109	met-d-IDL_C	rs1461729	G	A	0.899229	Cholesterol in IDL || id:met-d-IDL_C	TRUE	reported	igd	67.2675
9183207	8	0.0249532	2.80001e-08	NA	0.00464523	met-d-IDL_C	rs17149760	A	G	0.245384	Cholesterol in IDL || id:met-d-IDL_C	TRUE	reported	igd	26.5424
19733244	8	0.0361978	4.10015e-13	NA	0.00486589	met-d-IDL_C	rs1561748	C	G	0.267457	Cholesterol in IDL || id:met-d-IDL_C	TRUE	reported	igd	59.1138
126506694	8	-0.0364123	1.20005e-19	NA	0.00414101	met-d-IDL_C	rs112875651	A	G	0.392383	Cholesterol in IDL || id:met-d-IDL_C	TRUE	reported	igd	72.7991
19820916	8	0.078399	1.29987e-33	NA	0.0066284	met-d-IDL_C	rs117199990	T	C	0.100237	Cholesterol in IDL || id:met-d-IDL_C	TRUE	reported	igd	127.724
107661742	9	-0.026785	9.09997e-09	NA	0.00452882	met-d-IDL_C	rs2740488	C	A	0.265313	Cholesterol in IDL || id:met-d-IDL_C	TRUE	reported	igd	32.1944
136149711	9	0.0605167	6.00067e-32	NA	0.00515948	met-d-IDL_C	rs115478735	T	A	0.18331	Cholesterol in IDL || id:met-d-IDL_C	TRUE	reported	igd	126.324
113921825	10	-0.039673	8.10028e-20	NA	0.00444277	met-d-IDL_C	rs2792735	A	G	0.720334	Cholesterol in IDL || id:met-d-IDL_C	TRUE	reported	igd	73.022
64934548	10	0.0343606	3.59998e-19	NA	0.00399362	met-d-IDL_C	rs10822145	T	C	0.476844	Cholesterol in IDL || id:met-d-IDL_C	TRUE	reported	igd	67.8265
126244955	11	0.0411972	3.50002e-10	NA	0.00649776	met-d-IDL_C	rs4307732	A	G	0.105928	Cholesterol in IDL || id:met-d-IDL_C	TRUE	reported	igd	37.0061
61557826	11	-0.0784975	8.30042e-83	NA	0.00419139	met-d-IDL_C	rs102274	C	T	0.343862	Cholesterol in IDL || id:met-d-IDL_C	TRUE	reported	igd	320.86
75450576	11	-0.0347946	3.40001e-10	NA	0.00545973	met-d-IDL_C	rs673335	C	T	0.159781	Cholesterol in IDL || id:met-d-IDL_C	TRUE	reported	igd	37.4194
47796772	11	-0.0326849	4.60002e-08	NA	0.00622701	met-d-IDL_C	rs200526320	A	G	0.177256	Cholesterol in IDL || id:met-d-IDL_C	TRUE	reported	igd	35.8682
112007756	12	0.03119	7.89951e-16	NA	0.00399548	met-d-IDL_C	rs653178	T	C	0.51605	Cholesterol in IDL || id:met-d-IDL_C	TRUE	reported	igd	55.9434
121426594	12	0.0305744	2.70023e-12	NA	0.0043258	met-d-IDL_C	rs1169294	A	G	0.310103	Cholesterol in IDL || id:met-d-IDL_C	TRUE	reported	igd	46.0463
32976654	13	-0.0239901	2.39999e-08	NA	0.00421717	met-d-IDL_C	rs61946991	C	A	0.451642	Cholesterol in IDL || id:met-d-IDL_C	TRUE	reported	igd	32.8142
58725839	15	0.0520918	1.99986e-31	NA	0.0044011	met-d-IDL_C	rs633695	G	A	0.29236	Cholesterol in IDL || id:met-d-IDL_C	TRUE	reported	igd	129.352
58678720	15	-0.0691167	1.59993e-63	NA	0.0042035	met-d-IDL_C	rs261290	C	T	0.654642	Cholesterol in IDL || id:met-d-IDL_C	TRUE	reported	igd	249.111
44052248	15	-0.04578	6.49995e-09	NA	0.007973	met-d-IDL_C	rs117519814	A	G	0.067425	Cholesterol in IDL || id:met-d-IDL_C	TRUE	reported	igd	30.3379
15054534	16	0.0296007	6.4e-10	NA	0.00480056	met-d-IDL_C	rs56015824	A	T	0.654364	Cholesterol in IDL || id:met-d-IDL_C	TRUE	reported	igd	45.6278
72079657	16	-0.0299464	4.49997e-09	NA	0.00506563	met-d-IDL_C	rs77303550	T	C	0.192707	Cholesterol in IDL || id:met-d-IDL_C	TRUE	reported	igd	32.1184
67081278	17	0.14864	5.79963e-29	NA	0.0134138	met-d-IDL_C	rs77542162	G	A	0.022667	Cholesterol in IDL || id:met-d-IDL_C	TRUE	reported	igd	112.758
64210580	17	0.0762203	1.29987e-11	NA	0.0115943	met-d-IDL_C	rs1801689	C	A	0.030531	Cholesterol in IDL || id:met-d-IDL_C	TRUE	reported	igd	39.5895
67191270	17	-0.0352481	8.40001e-10	NA	0.00595173	met-d-IDL_C	rs72631343	G	C	0.129021	Cholesterol in IDL || id:met-d-IDL_C	TRUE	reported	igd	32.1422
41926126	17	-0.0971929	1e-17	NA	0.0114215	met-d-IDL_C	rs72836561	T	C	0.031483	Cholesterol in IDL || id:met-d-IDL_C	TRUE	reported	igd	66.3311
45766771	17	0.0298475	1.69981e-14	NA	0.00401875	met-d-IDL_C	rs56325564	A	G	0.482712	Cholesterol in IDL || id:met-d-IDL_C	TRUE	reported	igd	51.2206
47160953	18	0.037666	8.99912e-14	NA	0.00523931	met-d-IDL_C	rs7241918	T	G	0.822907	Cholesterol in IDL || id:met-d-IDL_C	TRUE	reported	igd	47.6042
47109955	18	0.160887	9.09913e-21	NA	0.0174241	met-d-IDL_C	rs77960347	G	A	0.013239	Cholesterol in IDL || id:met-d-IDL_C	TRUE	reported	igd	77.8785
45357939	19	0.0530946	2.99985e-41	NA	0.00403066	met-d-IDL_C	rs2927468	G	A	0.523267	Cholesterol in IDL || id:met-d-IDL_C	TRUE	reported	igd	162.078
19379549	19	-0.0815667	4.79954e-27	NA	0.00757954	met-d-IDL_C	rs58542926	T	C	0.074402	Cholesterol in IDL || id:met-d-IDL_C	TRUE	reported	igd	105.547
45254168	19	0.0602756	4.00037e-24	NA	0.00597355	met-d-IDL_C	rs8103315	A	C	0.135789	Cholesterol in IDL || id:met-d-IDL_C	TRUE	reported	igd	98.2093
11147526	19	-0.140179	9.60064e-14	NA	0.0191401	met-d-IDL_C	rs73013176	C	T	0.011282	Cholesterol in IDL || id:met-d-IDL_C	TRUE	reported	igd	50.4696
45820144	19	-0.0766806	4.79999e-09	NA	0.0134469	met-d-IDL_C	rs17875609	T	C	0.023905	Cholesterol in IDL || id:met-d-IDL_C	TRUE	reported	igd	31.5854
11229066	19	-0.0772145	1.7e-10	NA	0.0125223	met-d-IDL_C	rs79915079	A	G	0.025969	Cholesterol in IDL || id:met-d-IDL_C	TRUE	reported	igd	34.7193
45412955	19	0.142958	5.90065e-34	NA	0.0121598	met-d-IDL_C	rs1081105	C	A	0.027622	Cholesterol in IDL || id:met-d-IDL_C	TRUE	reported	igd	126.473
45413233	19	-0.535193	1e-200	NA	0.00733343	met-d-IDL_C	rs1065853	T	G	0.080584	Cholesterol in IDL || id:met-d-IDL_C	TRUE	reported	igd	5100.73
45173951	19	-0.133446	8.60003e-48	NA	0.00923327	met-d-IDL_C	rs28807203	C	A	0.049209	Cholesterol in IDL || id:met-d-IDL_C	TRUE	reported	igd	192.079
11197261	19	-0.147673	1.39959e-131	NA	0.00611982	met-d-IDL_C	rs12151108	A	G	0.119677	Cholesterol in IDL || id:met-d-IDL_C	TRUE	reported	igd	531.214
45215081	19	-0.127794	7.19946e-20	NA	0.0141514	met-d-IDL_C	rs111278137	A	G	0.021615	Cholesterol in IDL || id:met-d-IDL_C	TRUE	reported	igd	79.5428
39179822	20	0.0822964	1.39991e-12	NA	0.0117191	met-d-IDL_C	rs1883711	C	G	0.0312	Cholesterol in IDL || id:met-d-IDL_C	TRUE	reported	igd	47.1349
17844684	20	-0.0260996	3.90032e-11	NA	0.004212	met-d-IDL_C	rs2618566	T	G	0.660287	Cholesterol in IDL || id:met-d-IDL_C	TRUE	reported	igd	35.1771
44545460	20	0.0238165	2.80001e-08	NA	0.00460868	met-d-IDL_C	rs4812975	A	G	0.750341	Cholesterol in IDL || id:met-d-IDL_C	TRUE	reported	igd	24.4607
39618556	1	-0.0389517	1.10002e-15	NA	0.00493191	met-d-IDL_C_pct	rs67408364	G	A	0.213624	Cholesterol to total lipids ratio in IDL || id:met-d-IDL_C_pct	TRUE	reported	igd	58.6907
27262545	1	-0.0891976	6.00067e-14	NA	0.0122062	met-d-IDL_C_pct	rs182050989	T	C	0.028141	Cholesterol to total lipids ratio in IDL || id:met-d-IDL_C_pct	TRUE	reported	igd	50.1018
109817590	1	-0.03102	1.29999e-10	NA	0.00485108	met-d-IDL_C_pct	rs12740374	T	G	0.221059	Cholesterol to total lipids ratio in IDL || id:met-d-IDL_C_pct	TRUE	reported	igd	38.1465
150618632	1	-0.0251587	6.49995e-09	NA	0.00444599	met-d-IDL_C_pct	rs2055975	C	A	0.710344	Cholesterol to total lipids ratio in IDL || id:met-d-IDL_C_pct	TRUE	reported	igd	29.9816
55505647	1	-0.171934	5.10035e-30	NA	0.0153635	met-d-IDL_C_pct	rs11591147	T	G	0.017458	Cholesterol to total lipids ratio in IDL || id:met-d-IDL_C_pct	TRUE	reported	igd	116.822
230302838	1	-0.0456663	2.09991e-29	NA	0.00418312	met-d-IDL_C_pct	rs59484402	C	CT	0.388312	Cholesterol to total lipids ratio in IDL || id:met-d-IDL_C_pct	TRUE	reported	igd	114.116
220970028	1	0.039731	6.20012e-20	NA	0.00441625	met-d-IDL_C_pct	rs2642438	G	A	0.703836	Cholesterol to total lipids ratio in IDL || id:met-d-IDL_C_pct	TRUE	reported	igd	75.7815
62999675	1	-0.0275596	8.19974e-11	NA	0.00421422	met-d-IDL_C_pct	rs7534572	G	C	0.647484	Cholesterol to total lipids ratio in IDL || id:met-d-IDL_C_pct	TRUE	reported	igd	39.9134
165513091	2	0.0334899	2.09991e-17	NA	0.00410871	met-d-IDL_C_pct	rs10195252	C	T	0.405186	Cholesterol to total lipids ratio in IDL || id:met-d-IDL_C_pct	TRUE	reported	igd	62.2462
219699999	2	-0.079443	1.9002e-15	NA	0.010439	met-d-IDL_C_pct	rs78058190	A	G	0.0501	Cholesterol to total lipids ratio in IDL || id:met-d-IDL_C_pct	TRUE	reported	igd	69.1676
44072576	2	-0.0242314	1.6e-08	NA	0.00431844	met-d-IDL_C_pct	rs4299376	T	G	0.676279	Cholesterol to total lipids ratio in IDL || id:met-d-IDL_C_pct	TRUE	reported	igd	29.5924
27730940	2	0.0615993	2.49977e-52	NA	0.00412057	met-d-IDL_C_pct	rs1260326	C	T	0.603982	Cholesterol to total lipids ratio in IDL || id:met-d-IDL_C_pct	TRUE	reported	igd	209.264
211540507	2	-0.0268661	4.60002e-09	NA	0.00434207	met-d-IDL_C_pct	rs1047891	A	C	0.314995	Cholesterol to total lipids ratio in IDL || id:met-d-IDL_C_pct	TRUE	reported	igd	35.8556
21372547	2	-0.0507281	8.50002e-10	NA	0.00839364	met-d-IDL_C_pct	rs11689541	C	T	0.062037	Cholesterol to total lipids ratio in IDL || id:met-d-IDL_C_pct	TRUE	reported	igd	34.473
21226560	2	-0.107893	8.20352e-107	NA	0.00496985	met-d-IDL_C_pct	rs2678379	G	A	0.793824	Cholesterol to total lipids ratio in IDL || id:met-d-IDL_C_pct	TRUE	reported	igd	440.171
227105921	2	-0.0433641	2.90001e-25	NA	0.00420573	met-d-IDL_C_pct	rs2943650	T	C	0.644755	Cholesterol to total lipids ratio in IDL || id:met-d-IDL_C_pct	TRUE	reported	igd	99.2139
3639909	2	-0.027477	6.19998e-09	NA	0.00530136	met-d-IDL_C_pct	rs13402475	G	C	0.815963	Cholesterol to total lipids ratio in IDL || id:met-d-IDL_C_pct	TRUE	reported	igd	26.0992
135956305	3	-0.0480316	2.49977e-25	NA	0.00477156	met-d-IDL_C_pct	rs684773	C	A	0.767067	Cholesterol to total lipids ratio in IDL || id:met-d-IDL_C_pct	TRUE	reported	igd	94.9492
172253678	3	-0.0327522	7.69999e-09	NA	0.00578731	met-d-IDL_C_pct	rs6764884	T	G	0.143355	Cholesterol to total lipids ratio in IDL || id:met-d-IDL_C_pct	TRUE	reported	igd	30.3266
77414144	4	-0.0249328	1e-09	NA	0.00405022	met-d-IDL_C_pct	rs10008637	C	T	0.461937	Cholesterol to total lipids ratio in IDL || id:met-d-IDL_C_pct	TRUE	reported	igd	35.5719
87985166	4	-0.0271465	9.20026e-12	NA	0.00413303	met-d-IDL_C_pct	rs3775228	T	C	0.398292	Cholesterol to total lipids ratio in IDL || id:met-d-IDL_C_pct	TRUE	reported	igd	40.6615
103188709	4	-0.0575165	3.80014e-14	NA	0.00768759	met-d-IDL_C_pct	rs13107325	T	C	0.074284	Cholesterol to total lipids ratio in IDL || id:met-d-IDL_C_pct	TRUE	reported	igd	52.3806
156428793	5	-0.0248573	1.79999e-09	NA	0.00427265	met-d-IDL_C_pct	rs12652795	C	A	0.458455	Cholesterol to total lipids ratio in IDL || id:met-d-IDL_C_pct	TRUE	reported	igd	35.3173
55861894	5	-0.0436381	1.29987e-17	NA	0.00502253	met-d-IDL_C_pct	rs9687846	A	G	0.201407	Cholesterol to total lipids ratio in IDL || id:met-d-IDL_C_pct	TRUE	reported	igd	70.5363
74910870	5	0.0324856	1.69981e-15	NA	0.00414592	met-d-IDL_C_pct	rs984976	G	A	0.383947	Cholesterol to total lipids ratio in IDL || id:met-d-IDL_C_pct	TRUE	reported	igd	57.4781
74472939	5	0.0253234	6.69993e-10	NA	0.00420345	met-d-IDL_C_pct	rs7707394	A	G	0.357078	Cholesterol to total lipids ratio in IDL || id:met-d-IDL_C_pct	TRUE	reported	igd	33.8928
131638817	5	-0.0338109	3.29997e-10	NA	0.00548253	met-d-IDL_C_pct	rs272838	T	C	0.166558	Cholesterol to total lipids ratio in IDL || id:met-d-IDL_C_pct	TRUE	reported	igd	36.5348
160922870	6	0.129039	1e-18	NA	0.014961	met-d-IDL_C_pct	rs117733303	G	A	0.0185	Cholesterol to total lipids ratio in IDL || id:met-d-IDL_C_pct	TRUE	reported	igd	69.6276
139834012	6	0.023895	1.29999e-08	NA	0.00417203	met-d-IDL_C_pct	rs632057	G	T	0.627779	Cholesterol to total lipids ratio in IDL || id:met-d-IDL_C_pct	TRUE	reported	igd	30.7151
31324375	6	-0.0662618	2.09991e-13	NA	0.00905215	met-d-IDL_C_pct	rs41563615	T	G	0.053455	Cholesterol to total lipids ratio in IDL || id:met-d-IDL_C_pct	TRUE	reported	igd	51.1521
161125454	6	-0.0490985	2.99985e-11	NA	0.00789713	met-d-IDL_C_pct	rs12212146	C	T	0.074301	Cholesterol to total lipids ratio in IDL || id:met-d-IDL_C_pct	TRUE	reported	igd	38.1733
32604221	6	0.0391328	7.39946e-13	NA	0.00570824	met-d-IDL_C_pct	rs6910310	G	A	0.146347	Cholesterol to total lipids ratio in IDL || id:met-d-IDL_C_pct	TRUE	reported	igd	44.0482
43758873	6	-0.0236069	1.29999e-09	NA	0.00406209	met-d-IDL_C_pct	rs6905288	A	G	0.568549	Cholesterol to total lipids ratio in IDL || id:met-d-IDL_C_pct	TRUE	reported	igd	31.471
32594384	6	-0.0791167	7.59976e-15	NA	0.010261	met-d-IDL_C_pct	rs114741460	T	C	0.046569	Cholesterol to total lipids ratio in IDL || id:met-d-IDL_C_pct	TRUE	reported	igd	63.9998
161010118	6	0.0738503	4.49987e-24	NA	0.00747601	met-d-IDL_C_pct	rs10455872	G	A	0.07899	Cholesterol to total lipids ratio in IDL || id:met-d-IDL_C_pct	TRUE	reported	igd	91.3904
17978828	7	0.0275811	1.29987e-11	NA	0.00406386	met-d-IDL_C_pct	rs56287412	C	T	0.507997	Cholesterol to total lipids ratio in IDL || id:met-d-IDL_C_pct	TRUE	reported	igd	43.7756
73025975	7	0.106971	1.59993e-72	NA	0.00600414	met-d-IDL_C_pct	rs13234131	G	A	0.129426	Cholesterol to total lipids ratio in IDL || id:met-d-IDL_C_pct	TRUE	reported	igd	297.506
25992323	7	-0.0386083	6.4003e-13	NA	0.00551646	met-d-IDL_C_pct	rs10642257	A	AAGGCC	0.839854	Cholesterol to total lipids ratio in IDL || id:met-d-IDL_C_pct	TRUE	reported	igd	46.1605
73123473	7	-0.0643918	6.4003e-13	NA	0.0093625	met-d-IDL_C_pct	rs72555385	G	A	0.04931	Cholesterol to total lipids ratio in IDL || id:met-d-IDL_C_pct	TRUE	reported	igd	44.7526
128744709	7	0.0242598	5.69994e-09	NA	0.00412499	met-d-IDL_C_pct	rs10225866	T	C	0.402363	Cholesterol to total lipids ratio in IDL || id:met-d-IDL_C_pct	TRUE	reported	igd	32.5812
19819724	8	0.187513	3.1989e-181	NA	0.00668934	met-d-IDL_C_pct	rs328	G	C	0.10031	Cholesterol to total lipids ratio in IDL || id:met-d-IDL_C_pct	TRUE	reported	igd	734.987
19733244	8	0.0728589	3.69999e-50	NA	0.00491408	met-d-IDL_C_pct	rs1561748	C	G	0.267457	Cholesterol to total lipids ratio in IDL || id:met-d-IDL_C_pct	TRUE	reported	igd	239.867
19980272	8	-0.05149	1.29999e-10	NA	0.00792888	met-d-IDL_C_pct	rs71205961	C	CTTTTTT	0.0889719	Cholesterol to total lipids ratio in IDL || id:met-d-IDL_C_pct	TRUE	reported	igd	49.4802
126507389	8	0.050498	2.09991e-32	NA	0.00439208	met-d-IDL_C_pct	rs2954038	A	C	0.698665	Cholesterol to total lipids ratio in IDL || id:met-d-IDL_C_pct	TRUE	reported	igd	123.694
9239458	8	-0.0260709	2.80001e-08	NA	0.00466554	met-d-IDL_C_pct	rs6601302	G	T	0.750334	Cholesterol to total lipids ratio in IDL || id:met-d-IDL_C_pct	TRUE	reported	igd	29.3124
9183596	8	0.069417	3.50026e-25	NA	0.00703346	met-d-IDL_C_pct	rs4841132	G	A	0.909149	Cholesterol to total lipids ratio in IDL || id:met-d-IDL_C_pct	TRUE	reported	igd	91.6763
136141870	9	0.0375749	4.49987e-12	NA	0.00521311	met-d-IDL_C_pct	rs2519093	T	C	0.183745	Cholesterol to total lipids ratio in IDL || id:met-d-IDL_C_pct	TRUE	reported	igd	48.7569
113934384	10	-0.0456111	2.29985e-25	NA	0.00451217	met-d-IDL_C_pct	rs2803619	C	G	0.724349	Cholesterol to total lipids ratio in IDL || id:met-d-IDL_C_pct	TRUE	reported	igd	95.6807
65176105	10	-0.0497547	2.70023e-37	NA	0.00404853	met-d-IDL_C_pct	rs10640079	G	GT	0.525291	Cholesterol to total lipids ratio in IDL || id:met-d-IDL_C_pct	TRUE	reported	igd	142.248
116648917	11	0.167981	2.19786e-183	NA	0.00594219	met-d-IDL_C_pct	rs964184	C	G	0.867255	Cholesterol to total lipids ratio in IDL || id:met-d-IDL_C_pct	TRUE	reported	igd	752.542
65473798	11	-0.0268625	4e-10	NA	0.00444147	met-d-IDL_C_pct	rs10750766	A	C	0.70979	Cholesterol to total lipids ratio in IDL || id:met-d-IDL_C_pct	TRUE	reported	igd	34.2199
75456581	11	-0.0483062	3.10027e-18	NA	0.00555948	met-d-IDL_C_pct	rs695110	C	T	0.158046	Cholesterol to total lipids ratio in IDL || id:met-d-IDL_C_pct	TRUE	reported	igd	71.5092
117156893	11	0.176782	7.10068e-17	NA	0.0205061	met-d-IDL_C_pct	rs1047964	T	G	0.010073	Cholesterol to total lipids ratio in IDL || id:met-d-IDL_C_pct	TRUE	reported	igd	71.7668
64004723	11	-0.0604529	4.70002e-09	NA	0.00979174	met-d-IDL_C_pct	rs56271783	C	G	0.045493	Cholesterol to total lipids ratio in IDL || id:met-d-IDL_C_pct	TRUE	reported	igd	36.5351
46900659	11	0.0335959	4.90004e-09	NA	0.00593825	met-d-IDL_C_pct	rs2306028	T	G	0.132353	Cholesterol to total lipids ratio in IDL || id:met-d-IDL_C_pct	TRUE	reported	igd	29.8385
61557803	11	-0.0754225	2.29985e-73	NA	0.00421577	met-d-IDL_C_pct	rs102275	C	T	0.349784	Cholesterol to total lipids ratio in IDL || id:met-d-IDL_C_pct	TRUE	reported	igd	298.538
116916060	11	-0.264632	5.19996e-41	NA	0.0204086	met-d-IDL_C_pct	rs144018203	C	G	0.010654	Cholesterol to total lipids ratio in IDL || id:met-d-IDL_C_pct	TRUE	reported	igd	170.138
111907431	12	0.0275569	4.00037e-13	NA	0.00404122	met-d-IDL_C_pct	rs35350651	AC	A	0.502592	Cholesterol to total lipids ratio in IDL || id:met-d-IDL_C_pct	TRUE	reported	igd	43.7088
57696677	12	0.0260619	2.80001e-08	NA	0.00471765	met-d-IDL_C_pct	rs11172147	A	G	0.238709	Cholesterol to total lipids ratio in IDL || id:met-d-IDL_C_pct	TRUE	reported	igd	28.4154
64236191	14	-0.0341748	5.19996e-10	NA	0.00555629	met-d-IDL_C_pct	rs12880341	C	T	0.158288	Cholesterol to total lipids ratio in IDL || id:met-d-IDL_C_pct	TRUE	reported	igd	35.8239
58568394	15	0.0353617	9.70063e-18	NA	0.00411691	met-d-IDL_C_pct	rs77732800	G	T	0.483184	Cholesterol to total lipids ratio in IDL || id:met-d-IDL_C_pct	TRUE	reported	igd	71.9119
58833993	15	-0.0788978	3.40017e-12	NA	0.0120463	met-d-IDL_C_pct	rs6078	A	G	0.028854	Cholesterol to total lipids ratio in IDL || id:met-d-IDL_C_pct	TRUE	reported	igd	40.1593
58680954	15	0.143261	1e-200	NA	0.0041324	met-d-IDL_C_pct	rs2043085	C	T	0.61268	Cholesterol to total lipids ratio in IDL || id:met-d-IDL_C_pct	TRUE	reported	igd	1131.95
58723426	15	-0.175572	1e-200	NA	0.00487123	met-d-IDL_C_pct	rs1077835	G	A	0.219721	Cholesterol to total lipids ratio in IDL || id:met-d-IDL_C_pct	TRUE	reported	igd	1229.31
43757184	15	-0.207525	9.49948e-58	NA	0.0132311	met-d-IDL_C_pct	rs190543502	C	T	0.024112	Cholesterol to total lipids ratio in IDL || id:met-d-IDL_C_pct	TRUE	reported	igd	233.706
15172118	16	0.025156	8.40001e-10	NA	0.00443125	met-d-IDL_C_pct	rs11644601	C	T	0.296692	Cholesterol to total lipids ratio in IDL || id:met-d-IDL_C_pct	TRUE	reported	igd	30.3993
81534790	16	0.0335463	2.29985e-15	NA	0.00439544	met-d-IDL_C_pct	rs2925979	C	T	0.69893	Cholesterol to total lipids ratio in IDL || id:met-d-IDL_C_pct	TRUE	reported	igd	54.5269
957646	16	0.0427091	1.29999e-08	NA	0.00740201	met-d-IDL_C_pct	rs7206374	A	G	0.081827	Cholesterol to total lipids ratio in IDL || id:met-d-IDL_C_pct	TRUE	reported	igd	31.5497
76402116	17	0.0245128	2e-09	NA	0.0041533	met-d-IDL_C_pct	rs2376584	A	G	0.408769	Cholesterol to total lipids ratio in IDL || id:met-d-IDL_C_pct	TRUE	reported	igd	33.432
41926126	17	-0.11886	1.69981e-24	NA	0.0115532	met-d-IDL_C_pct	rs72836561	T	C	0.031483	Cholesterol to total lipids ratio in IDL || id:met-d-IDL_C_pct	TRUE	reported	igd	99.2302
4692559	17	0.0345497	1.09999e-09	NA	0.00576409	met-d-IDL_C_pct	rs2304969	T	G	0.145911	Cholesterol to total lipids ratio in IDL || id:met-d-IDL_C_pct	TRUE	reported	igd	34.2471
47160953	18	0.0279122	1.2e-08	NA	0.00530037	met-d-IDL_C_pct	rs7241918	T	G	0.822907	Cholesterol to total lipids ratio in IDL || id:met-d-IDL_C_pct	TRUE	reported	igd	26.1369
47109955	18	0.111976	5.69994e-10	NA	0.0176272	met-d-IDL_C_pct	rs77960347	G	A	0.013239	Cholesterol to total lipids ratio in IDL || id:met-d-IDL_C_pct	TRUE	reported	igd	37.7115
45357939	19	0.0442578	3.50026e-29	NA	0.00407533	met-d-IDL_C_pct	rs2927468	G	A	0.523267	Cholesterol to total lipids ratio in IDL || id:met-d-IDL_C_pct	TRUE	reported	igd	112.569
11209757	19	-0.0488726	7.39946e-16	NA	0.0061434	met-d-IDL_C_pct	rs141820146	CCAAA	C	0.124925	Cholesterol to total lipids ratio in IDL || id:met-d-IDL_C_pct	TRUE	reported	igd	60.1267
45173951	19	-0.126818	2.90001e-42	NA	0.00933559	met-d-IDL_C_pct	rs28807203	C	A	0.049209	Cholesterol to total lipids ratio in IDL || id:met-d-IDL_C_pct	TRUE	reported	igd	173.444
45215081	19	-0.103735	4.79954e-14	NA	0.0143082	met-d-IDL_C_pct	rs111278137	A	G	0.021615	Cholesterol to total lipids ratio in IDL || id:met-d-IDL_C_pct	TRUE	reported	igd	52.3996
8429323	19	0.241819	1.29987e-65	NA	0.0144168	met-d-IDL_C_pct	rs116843064	A	G	0.019852	Cholesterol to total lipids ratio in IDL || id:met-d-IDL_C_pct	TRUE	reported	igd	262.471
45254168	19	0.0638246	1.20005e-24	NA	0.00603975	met-d-IDL_C_pct	rs8103315	A	C	0.135789	Cholesterol to total lipids ratio in IDL || id:met-d-IDL_C_pct	TRUE	reported	igd	110.126
45820144	19	-0.0815938	1.29999e-09	NA	0.0135959	met-d-IDL_C_pct	rs17875609	T	C	0.023905	Cholesterol to total lipids ratio in IDL || id:met-d-IDL_C_pct	TRUE	reported	igd	35.7639
8442202	19	0.048626	2.59998e-08	NA	0.00872506	met-d-IDL_C_pct	rs62117489	A	C	0.05647	Cholesterol to total lipids ratio in IDL || id:met-d-IDL_C_pct	TRUE	reported	igd	29.0025
45413233	19	-0.514774	1e-200	NA	0.00741469	met-d-IDL_C_pct	rs1065853	T	G	0.080584	Cholesterol to total lipids ratio in IDL || id:met-d-IDL_C_pct	TRUE	reported	igd	4703.34
12959398	20	0.0280592	2.90001e-12	NA	0.00414328	met-d-IDL_C_pct	rs4814176	C	T	0.608183	Cholesterol to total lipids ratio in IDL || id:met-d-IDL_C_pct	TRUE	reported	igd	43.1962
43042364	20	-0.0763834	3.90032e-12	NA	0.0117858	met-d-IDL_C_pct	rs1800961	T	C	0.030197	Cholesterol to total lipids ratio in IDL || id:met-d-IDL_C_pct	TRUE	reported	igd	39.3377
44324727	22	-0.0382348	4.19952e-16	NA	0.00489683	met-d-IDL_C_pct	rs738409	G	C	0.216557	Cholesterol to total lipids ratio in IDL || id:met-d-IDL_C_pct	TRUE	reported	igd	57.112
55505647	1	-0.311618	1.29987e-97	NA	0.0151884	met-d-IDL_CE	rs11591147	T	G	0.017458	Cholesteryl esters in IDL || id:met-d-IDL_CE	TRUE	reported	igd	384.64
62999675	1	0.0301293	3.80014e-14	NA	0.00416619	met-d-IDL_CE	rs7534572	G	C	0.647484	Cholesteryl esters in IDL || id:met-d-IDL_CE	TRUE	reported	igd	47.7068
220970028	1	0.0380131	1.39991e-19	NA	0.00436593	met-d-IDL_CE	rs2642438	G	A	0.703836	Cholesteryl esters in IDL || id:met-d-IDL_CE	TRUE	reported	igd	69.366
234852760	1	0.0259987	2.80027e-11	NA	0.00398682	met-d-IDL_CE	rs553427	T	C	0.517038	Cholesteryl esters in IDL || id:met-d-IDL_CE	TRUE	reported	igd	38.8598
25713234	1	0.0217916	8.99995e-09	NA	0.00398665	met-d-IDL_CE	rs1293261	T	A	0.525195	Cholesteryl esters in IDL || id:met-d-IDL_CE	TRUE	reported	igd	27.2604
109817590	1	-0.0910467	2.70023e-81	NA	0.0047958	met-d-IDL_CE	rs12740374	T	G	0.221059	Cholesteryl esters in IDL || id:met-d-IDL_CE	TRUE	reported	igd	329.456
55526428	1	0.0919493	2.19989e-16	NA	0.0111587	met-d-IDL_CE	rs11206517	G	T	0.033009	Cholesteryl esters in IDL || id:met-d-IDL_CE	TRUE	reported	igd	62.1442
55518467	1	-0.0313693	3.69999e-14	NA	0.0041627	met-d-IDL_CE	rs2495477	G	A	0.393807	Cholesteryl esters in IDL || id:met-d-IDL_CE	TRUE	reported	igd	54.0907
44072576	2	-0.0461884	4.60045e-29	NA	0.0042702	met-d-IDL_CE	rs4299376	T	G	0.676279	Cholesteryl esters in IDL || id:met-d-IDL_CE	TRUE	reported	igd	107.593
20371380	2	-0.0242474	7.29995e-10	NA	0.00402696	met-d-IDL_CE	rs907866	A	G	0.443205	Cholesteryl esters in IDL || id:met-d-IDL_CE	TRUE	reported	igd	33.4019
227105921	2	-0.0268595	4.79954e-11	NA	0.00415875	met-d-IDL_CE	rs2943650	T	C	0.644755	Cholesteryl esters in IDL || id:met-d-IDL_CE	TRUE	reported	igd	38.0432
21288321	2	0.0989336	1.10002e-85	NA	0.00517636	met-d-IDL_CE	rs562338	G	A	0.819635	Cholesteryl esters in IDL || id:met-d-IDL_CE	TRUE	reported	igd	333.99
69328887	4	0.0228633	4.70002e-08	NA	0.00442867	met-d-IDL_CE	rs2123886	C	A	0.313814	Cholesteryl esters in IDL || id:met-d-IDL_CE	TRUE	reported	igd	25.9122
74651084	5	0.0545402	5.50047e-43	NA	0.00403614	met-d-IDL_CE	rs3846662	G	A	0.424112	Cholesteryl esters in IDL || id:met-d-IDL_CE	TRUE	reported	igd	167.455
74472939	5	0.0401105	3.40017e-22	NA	0.00415418	met-d-IDL_CE	rs7707394	A	G	0.357078	Cholesteryl esters in IDL || id:met-d-IDL_CE	TRUE	reported	igd	85.0694
156397673	5	0.0235647	1.5e-08	NA	0.00413077	met-d-IDL_CE	rs6882345	A	G	0.632845	Cholesteryl esters in IDL || id:met-d-IDL_CE	TRUE	reported	igd	29.7028
122924864	5	0.0238404	1.89998e-09	NA	0.00401581	met-d-IDL_CE	rs1895233	T	G	0.544782	Cholesteryl esters in IDL || id:met-d-IDL_CE	TRUE	reported	igd	32.4494
52106278	5	-0.0568221	4.90004e-08	NA	0.0100205	met-d-IDL_CE	rs1499279	G	T	0.04162	Cholesteryl esters in IDL || id:met-d-IDL_CE	TRUE	reported	igd	29.6484
160513793	6	-0.041343	4.49987e-12	NA	0.00588165	met-d-IDL_CE	rs3777399	A	G	0.133075	Cholesteryl esters in IDL || id:met-d-IDL_CE	TRUE	reported	igd	45.4013
26267755	6	0.0262789	8.4004e-11	NA	0.00399135	met-d-IDL_CE	rs7773004	G	A	0.4973	Cholesteryl esters in IDL || id:met-d-IDL_CE	TRUE	reported	igd	39.7472
32601807	6	0.0421249	1.99986e-12	NA	0.00600646	met-d-IDL_CE	rs147841808	G	C	0.132288	Cholesteryl esters in IDL || id:met-d-IDL_CE	TRUE	reported	igd	46.8992
161010118	6	0.0457125	1.6e-10	NA	0.00739289	met-d-IDL_CE	rs10455872	G	A	0.07899	Cholesteryl esters in IDL || id:met-d-IDL_CE	TRUE	reported	igd	34.9988
34633069	6	0.0360644	1.7e-08	NA	0.00678392	met-d-IDL_CE	rs151060048	CA	C	0.890695	Cholesteryl esters in IDL || id:met-d-IDL_CE	TRUE	reported	igd	29.1508
25992323	7	-0.0322019	2e-09	NA	0.00545242	met-d-IDL_CE	rs10642257	A	AAGGCC	0.839854	Cholesteryl esters in IDL || id:met-d-IDL_CE	TRUE	reported	igd	32.1084
1062366	7	-0.0317357	4.70002e-12	NA	0.00481352	met-d-IDL_CE	rs1057558	C	T	0.220311	Cholesteryl esters in IDL || id:met-d-IDL_CE	TRUE	reported	igd	39.8308
72878645	7	0.0479402	1.39991e-16	NA	0.00601137	met-d-IDL_CE	rs12056034	G	A	0.125676	Cholesteryl esters in IDL || id:met-d-IDL_CE	TRUE	reported	igd	58.1512
19820916	8	0.078146	1.69981e-33	NA	0.00662612	met-d-IDL_CE	rs117199990	T	C	0.100237	Cholesteryl esters in IDL || id:met-d-IDL_CE	TRUE	reported	igd	126.9
9187242	8	0.0586543	5.30029e-20	NA	0.00662881	met-d-IDL_CE	rs1461729	G	A	0.899229	Cholesteryl esters in IDL || id:met-d-IDL_CE	TRUE	reported	igd	71.7945
9183207	8	0.0248736	2.99999e-08	NA	0.00464363	met-d-IDL_CE	rs17149760	A	G	0.245384	Cholesteryl esters in IDL || id:met-d-IDL_CE	TRUE	reported	igd	26.3733
126506694	8	-0.0367978	3.90032e-20	NA	0.00413959	met-d-IDL_CE	rs112875651	A	G	0.392383	Cholesteryl esters in IDL || id:met-d-IDL_CE	TRUE	reported	igd	74.3497
19733244	8	0.0362286	3.59998e-13	NA	0.00486422	met-d-IDL_CE	rs1561748	C	G	0.267457	Cholesteryl esters in IDL || id:met-d-IDL_CE	TRUE	reported	igd	59.2145
136149711	9	0.0586753	4.40048e-30	NA	0.00515779	met-d-IDL_CE	rs115478735	T	A	0.18331	Cholesteryl esters in IDL || id:met-d-IDL_CE	TRUE	reported	igd	118.745
107661742	9	-0.0263161	1.7e-08	NA	0.00452734	met-d-IDL_CE	rs2740488	C	A	0.265313	Cholesteryl esters in IDL || id:met-d-IDL_CE	TRUE	reported	igd	31.0768
64934548	10	0.0347541	1.50003e-19	NA	0.00399231	met-d-IDL_CE	rs10822145	T	C	0.476844	Cholesteryl esters in IDL || id:met-d-IDL_CE	TRUE	reported	igd	69.3899
113921825	10	-0.0406065	1.10002e-20	NA	0.00444131	met-d-IDL_CE	rs2792735	A	G	0.720334	Cholesteryl esters in IDL || id:met-d-IDL_CE	TRUE	reported	igd	76.5012
75450576	11	-0.0375426	1.20005e-11	NA	0.00545804	met-d-IDL_CE	rs673335	C	T	0.159781	Cholesteryl esters in IDL || id:met-d-IDL_CE	TRUE	reported	igd	43.5658
61557826	11	-0.07353	5.70033e-73	NA	0.00419009	met-d-IDL_CE	rs102274	C	T	0.343862	Cholesteryl esters in IDL || id:met-d-IDL_CE	TRUE	reported	igd	281.439
126244955	11	0.0405903	6.59994e-10	NA	0.00649575	met-d-IDL_CE	rs4307732	A	G	0.105928	Cholesteryl esters in IDL || id:met-d-IDL_CE	TRUE	reported	igd	35.9235
47796772	11	-0.0328385	4.09996e-08	NA	0.00622508	met-d-IDL_CE	rs200526320	A	G	0.177256	Cholesteryl esters in IDL || id:met-d-IDL_CE	TRUE	reported	igd	36.2063
112007756	12	0.0310882	9.30037e-16	NA	0.00399416	met-d-IDL_CE	rs653178	T	C	0.51605	Cholesteryl esters in IDL || id:met-d-IDL_CE	TRUE	reported	igd	55.5786
121426594	12	0.0306925	2.29985e-12	NA	0.00432438	met-d-IDL_CE	rs1169294	A	G	0.310103	Cholesteryl esters in IDL || id:met-d-IDL_CE	TRUE	reported	igd	46.4028
32976654	13	-0.0239134	2.59998e-08	NA	0.00421577	met-d-IDL_CE	rs61946991	C	A	0.451642	Cholesteryl esters in IDL || id:met-d-IDL_CE	TRUE	reported	igd	32.6046
58725839	15	0.0488609	9.60064e-28	NA	0.00439981	met-d-IDL_CE	rs633695	G	A	0.29236	Cholesteryl esters in IDL || id:met-d-IDL_CE	TRUE	reported	igd	113.788
44052248	15	-0.0447693	1.40001e-08	NA	0.00797068	met-d-IDL_CE	rs117519814	A	G	0.067425	Cholesteryl esters in IDL || id:met-d-IDL_CE	TRUE	reported	igd	29.0128
58678720	15	-0.064629	6.4003e-56	NA	0.00420227	met-d-IDL_CE	rs261290	C	T	0.654642	Cholesteryl esters in IDL || id:met-d-IDL_CE	TRUE	reported	igd	217.753
15054534	16	0.0290562	1.29999e-09	NA	0.00479901	met-d-IDL_CE	rs56015824	A	T	0.654364	Cholesteryl esters in IDL || id:met-d-IDL_CE	TRUE	reported	igd	43.9639
72079657	16	-0.0291767	1.2e-08	NA	0.00506399	met-d-IDL_CE	rs77303550	T	C	0.192707	Cholesteryl esters in IDL || id:met-d-IDL_CE	TRUE	reported	igd	30.4881
67191270	17	-0.0345508	1.7e-09	NA	0.00594981	met-d-IDL_CE	rs72631343	G	C	0.129021	Cholesteryl esters in IDL || id:met-d-IDL_CE	TRUE	reported	igd	30.8827
67081278	17	0.144681	1.50003e-27	NA	0.0134095	met-d-IDL_CE	rs77542162	G	A	0.022667	Cholesteryl esters in IDL || id:met-d-IDL_CE	TRUE	reported	igd	106.826
45766771	17	0.0289079	1.29987e-13	NA	0.00401745	met-d-IDL_CE	rs56325564	A	G	0.482712	Cholesteryl esters in IDL || id:met-d-IDL_CE	TRUE	reported	igd	48.0452
41926126	17	-0.0972907	1.10002e-17	NA	0.0114178	met-d-IDL_CE	rs72836561	T	C	0.031483	Cholesteryl esters in IDL || id:met-d-IDL_CE	TRUE	reported	igd	66.4648
64210580	17	0.0721693	1.40001e-10	NA	0.0115905	met-d-IDL_CE	rs1801689	C	A	0.030531	Cholesteryl esters in IDL || id:met-d-IDL_CE	TRUE	reported	igd	35.4918
47160953	18	0.0408277	5.60015e-16	NA	0.00523743	met-d-IDL_CE	rs7241918	T	G	0.822907	Cholesteryl esters in IDL || id:met-d-IDL_CE	TRUE	reported	igd	55.9355
47109955	18	0.171894	1.80011e-23	NA	0.0174179	met-d-IDL_CE	rs77960347	G	A	0.013239	Cholesteryl esters in IDL || id:met-d-IDL_CE	TRUE	reported	igd	88.9076
45173951	19	-0.134986	7.39946e-49	NA	0.00922916	met-d-IDL_CE	rs28807203	C	A	0.049209	Cholesteryl esters in IDL || id:met-d-IDL_CE	TRUE	reported	igd	196.545
19379549	19	-0.0850547	2.70023e-29	NA	0.00757616	met-d-IDL_CE	rs58542926	T	C	0.074402	Cholesteryl esters in IDL || id:met-d-IDL_CE	TRUE	reported	igd	114.776
45254168	19	0.0610071	1.10002e-24	NA	0.00597089	met-d-IDL_CE	rs8103315	A	C	0.135789	Cholesteryl esters in IDL || id:met-d-IDL_CE	TRUE	reported	igd	100.61
11147526	19	-0.137699	2.49977e-13	NA	0.0191316	met-d-IDL_CE	rs73013176	C	T	0.011282	Cholesteryl esters in IDL || id:met-d-IDL_CE	TRUE	reported	igd	48.6988
45820144	19	-0.0772851	3.59998e-09	NA	0.0134409	met-d-IDL_CE	rs17875609	T	C	0.023905	Cholesteryl esters in IDL || id:met-d-IDL_CE	TRUE	reported	igd	32.0855
45413233	19	-0.546072	1e-200	NA	0.00733016	met-d-IDL_CE	rs1065853	T	G	0.080584	Cholesteryl esters in IDL || id:met-d-IDL_CE	TRUE	reported	igd	5319.89
11197261	19	-0.145012	5.19996e-127	NA	0.0061171	met-d-IDL_CE	rs12151108	A	G	0.119677	Cholesteryl esters in IDL || id:met-d-IDL_CE	TRUE	reported	igd	512.158
11229066	19	-0.0757409	3.50002e-10	NA	0.0125167	met-d-IDL_CE	rs79915079	A	G	0.025969	Cholesteryl esters in IDL || id:met-d-IDL_CE	TRUE	reported	igd	33.4064
45357939	19	0.0536648	4.60045e-42	NA	0.00402887	met-d-IDL_CE	rs2927468	G	A	0.523267	Cholesteryl esters in IDL || id:met-d-IDL_CE	TRUE	reported	igd	165.583
45412955	19	0.143751	3.40017e-34	NA	0.0121544	met-d-IDL_CE	rs1081105	C	A	0.027622	Cholesteryl esters in IDL || id:met-d-IDL_CE	TRUE	reported	igd	127.882
45215081	19	-0.130709	1e-20	NA	0.0141451	met-d-IDL_CE	rs111278137	A	G	0.021615	Cholesteryl esters in IDL || id:met-d-IDL_CE	TRUE	reported	igd	83.2156
39179822	20	0.0811987	3.10027e-12	NA	0.0117153	met-d-IDL_CE	rs1883711	C	G	0.0312	Cholesteryl esters in IDL || id:met-d-IDL_CE	TRUE	reported	igd	45.8854
17844684	20	-0.0253804	1.2e-10	NA	0.00421061	met-d-IDL_CE	rs2618566	T	G	0.660287	Cholesteryl esters in IDL || id:met-d-IDL_CE	TRUE	reported	igd	33.2646
161194641	1	0.0220754	1.40001e-08	NA	0.00418389	met-d-IDL_CE_pct	rs4656292	G	A	0.619566	Cholesteryl esters to total lipids ratio in IDL || id:met-d-IDL_CE_pct	TRUE	reported	igd	26.4423
55505647	1	-0.131401	3.19963e-18	NA	0.0154444	met-d-IDL_CE_pct	rs11591147	T	G	0.017458	Cholesteryl esters to total lipids ratio in IDL || id:met-d-IDL_CE_pct	TRUE	reported	igd	68.2048
220970028	1	0.0359767	1.50003e-16	NA	0.00443951	met-d-IDL_CE_pct	rs2642438	G	A	0.703836	Cholesteryl esters to total lipids ratio in IDL || id:met-d-IDL_CE_pct	TRUE	reported	igd	62.1292
27262545	1	-0.0845086	1.20005e-12	NA	0.0122704	met-d-IDL_CE_pct	rs182050989	T	C	0.028141	Cholesteryl esters to total lipids ratio in IDL || id:met-d-IDL_CE_pct	TRUE	reported	igd	44.9706
230302838	1	-0.0458056	2.39994e-29	NA	0.00420514	met-d-IDL_CE_pct	rs59484402	C	CT	0.388312	Cholesteryl esters to total lipids ratio in IDL || id:met-d-IDL_CE_pct	TRUE	reported	igd	114.814
39618556	1	-0.0381989	6.4998e-15	NA	0.00495787	met-d-IDL_CE_pct	rs67408364	G	A	0.213624	Cholesteryl esters to total lipids ratio in IDL || id:met-d-IDL_CE_pct	TRUE	reported	igd	56.443
150940625	1	0.0348684	4.90004e-13	NA	0.0048916	met-d-IDL_CE_pct	rs267738	G	T	0.219647	Cholesteryl esters to total lipids ratio in IDL || id:met-d-IDL_CE_pct	TRUE	reported	igd	47.9818
227105921	2	-0.0363007	7.59976e-18	NA	0.00422663	met-d-IDL_CE_pct	rs2943650	T	C	0.644755	Cholesteryl esters to total lipids ratio in IDL || id:met-d-IDL_CE_pct	TRUE	reported	igd	69.5072
219699999	2	-0.0754204	1.50003e-13	NA	0.0104908	met-d-IDL_CE_pct	rs78058190	A	G	0.0501	Cholesteryl esters to total lipids ratio in IDL || id:met-d-IDL_CE_pct	TRUE	reported	igd	62.3366
27730940	2	0.0508577	1.99986e-36	NA	0.00414105	met-d-IDL_CE_pct	rs1260326	C	T	0.603982	Cholesteryl esters to total lipids ratio in IDL || id:met-d-IDL_CE_pct	TRUE	reported	igd	142.562
165528876	2	0.0304167	4.70002e-14	NA	0.00415027	met-d-IDL_CE_pct	rs13389219	T	C	0.392528	Cholesteryl esters to total lipids ratio in IDL || id:met-d-IDL_CE_pct	TRUE	reported	igd	50.7958
21226560	2	-0.120384	3.49945e-130	NA	0.00499456	met-d-IDL_CE_pct	rs2678379	G	A	0.793824	Cholesteryl esters to total lipids ratio in IDL || id:met-d-IDL_CE_pct	TRUE	reported	igd	548.504
134693082	3	0.0233361	2.5e-08	NA	0.0042908	met-d-IDL_CE_pct	rs7636573	A	G	0.352071	Cholesteryl esters to total lipids ratio in IDL || id:met-d-IDL_CE_pct	TRUE	reported	igd	28.5981
135926622	3	-0.0485178	5.50047e-24	NA	0.00484303	met-d-IDL_CE_pct	rs645040	T	G	0.773093	Cholesteryl esters to total lipids ratio in IDL || id:met-d-IDL_CE_pct	TRUE	reported	igd	95.1164
103146890	4	-0.0597776	1.80011e-15	NA	0.00756021	met-d-IDL_CE_pct	rs35518360	T	A	0.082733	Cholesteryl esters to total lipids ratio in IDL || id:met-d-IDL_CE_pct	TRUE	reported	igd	62.4456
87982876	4	0.0257868	1.09999e-10	NA	0.00420717	met-d-IDL_CE_pct	rs7660883	G	C	0.375749	Cholesteryl esters to total lipids ratio in IDL || id:met-d-IDL_CE_pct	TRUE	reported	igd	35.9089
156428793	5	-0.0266239	1.2e-10	NA	0.00429301	met-d-IDL_CE_pct	rs12652795	C	A	0.458455	Cholesteryl esters to total lipids ratio in IDL || id:met-d-IDL_CE_pct	TRUE	reported	igd	40.5175
74906963	5	0.0252186	4.60002e-10	NA	0.00420451	met-d-IDL_CE_pct	rs7703282	C	A	0.370315	Cholesteryl esters to total lipids ratio in IDL || id:met-d-IDL_CE_pct	TRUE	reported	igd	34.1413
55861894	5	-0.0372875	7.89951e-13	NA	0.00504647	met-d-IDL_CE_pct	rs9687846	A	G	0.201407	Cholesteryl esters to total lipids ratio in IDL || id:met-d-IDL_CE_pct	TRUE	reported	igd	51.4915
42915021	6	0.0207914	4.20001e-08	NA	0.00406134	met-d-IDL_CE_pct	rs9471972	A	G	0.53618	Cholesteryl esters to total lipids ratio in IDL || id:met-d-IDL_CE_pct	TRUE	reported	igd	24.7477
31383130	6	-0.0508037	1.20005e-15	NA	0.00658648	met-d-IDL_CE_pct	rs9266834	A	T	0.110229	Cholesteryl esters to total lipids ratio in IDL || id:met-d-IDL_CE_pct	TRUE	reported	igd	58.2907
32604221	6	0.0385111	1.20005e-12	NA	0.00573753	met-d-IDL_CE_pct	rs6910310	G	A	0.146347	Cholesteryl esters to total lipids ratio in IDL || id:met-d-IDL_CE_pct	TRUE	reported	igd	42.6592
160922870	6	0.124975	1.10002e-17	NA	0.0150378	met-d-IDL_CE_pct	rs117733303	G	A	0.0185	Cholesteryl esters to total lipids ratio in IDL || id:met-d-IDL_CE_pct	TRUE	reported	igd	65.3085
161010118	6	0.060409	1.69981e-16	NA	0.00751436	met-d-IDL_CE_pct	rs10455872	G	A	0.07899	Cholesteryl esters to total lipids ratio in IDL || id:met-d-IDL_CE_pct	TRUE	reported	igd	61.1343
25992323	7	-0.0323806	1.79999e-09	NA	0.00554312	met-d-IDL_CE_pct	rs10642257	A	AAGGCC	0.839854	Cholesteryl esters to total lipids ratio in IDL || id:met-d-IDL_CE_pct	TRUE	reported	igd	32.4659
73026378	7	0.0781584	1.29987e-46	NA	0.00550566	met-d-IDL_CE_pct	rs17145750	T	C	0.161703	Cholesteryl esters to total lipids ratio in IDL || id:met-d-IDL_CE_pct	TRUE	reported	igd	190.898
19819724	8	0.164861	1.1995e-137	NA	0.00672559	met-d-IDL_CE_pct	rs328	G	C	0.10031	Cholesteryl esters to total lipids ratio in IDL || id:met-d-IDL_CE_pct	TRUE	reported	igd	567.314
19733244	8	0.064764	2.09991e-39	NA	0.00494071	met-d-IDL_CE_pct	rs1561748	C	G	0.267457	Cholesteryl esters to total lipids ratio in IDL || id:met-d-IDL_CE_pct	TRUE	reported	igd	189.445
9183596	8	0.072283	1.50003e-26	NA	0.00707158	met-d-IDL_CE_pct	rs4841132	G	A	0.909149	Cholesteryl esters to total lipids ratio in IDL || id:met-d-IDL_CE_pct	TRUE	reported	igd	99.4093
19980272	8	-0.0463503	2.1e-08	NA	0.00797185	met-d-IDL_CE_pct	rs71205961	C	CTTTTTT	0.0889719	Cholesteryl esters to total lipids ratio in IDL || id:met-d-IDL_CE_pct	TRUE	reported	igd	40.0918
126507308	8	0.042719	2.19989e-23	NA	0.00441775	met-d-IDL_CE_pct	rs2980888	C	T	0.698841	Cholesteryl esters to total lipids ratio in IDL || id:met-d-IDL_CE_pct	TRUE	reported	igd	88.4637
65176105	10	-0.0481607	3.59998e-35	NA	0.00406803	met-d-IDL_CE_pct	rs10640079	G	GT	0.525291	Cholesteryl esters to total lipids ratio in IDL || id:met-d-IDL_CE_pct	TRUE	reported	igd	133.269
113934384	10	-0.0470734	5.19996e-27	NA	0.00453391	met-d-IDL_CE_pct	rs2803619	C	G	0.724349	Cholesteryl esters to total lipids ratio in IDL || id:met-d-IDL_CE_pct	TRUE	reported	igd	101.92
116648917	11	0.124979	1e-100	NA	0.00597275	met-d-IDL_CE_pct	rs964184	C	G	0.867255	Cholesteryl esters to total lipids ratio in IDL || id:met-d-IDL_CE_pct	TRUE	reported	igd	415.354
75451281	11	-0.0580857	1.20005e-25	NA	0.00557269	met-d-IDL_CE_pct	rs559355	T	A	0.157985	Cholesteryl esters to total lipids ratio in IDL || id:met-d-IDL_CE_pct	TRUE	reported	igd	103.39
61557803	11	-0.0389931	3.29989e-20	NA	0.00423746	met-d-IDL_CE_pct	rs102275	C	T	0.349784	Cholesteryl esters to total lipids ratio in IDL || id:met-d-IDL_CE_pct	TRUE	reported	igd	79.6431
117156893	11	0.160631	4.10015e-14	NA	0.0206116	met-d-IDL_CE_pct	rs1047964	T	G	0.010073	Cholesteryl esters to total lipids ratio in IDL || id:met-d-IDL_CE_pct	TRUE	reported	igd	59.246
116714293	11	-0.236077	1.20005e-29	NA	0.0214094	met-d-IDL_CE_pct	rs141469619	G	A	0.010141	Cholesteryl esters to total lipids ratio in IDL || id:met-d-IDL_CE_pct	TRUE	reported	igd	128.903
47286414	11	0.0335422	5.1e-09	NA	0.00561314	met-d-IDL_CE_pct	rs12574081	A	G	0.153344	Cholesteryl esters to total lipids ratio in IDL || id:met-d-IDL_CE_pct	TRUE	reported	igd	33.6278
112007756	12	0.0240029	3.29997e-10	NA	0.00406058	met-d-IDL_CE_pct	rs653178	T	C	0.51605	Cholesteryl esters to total lipids ratio in IDL || id:met-d-IDL_CE_pct	TRUE	reported	igd	33.1253
64236191	14	-0.0321567	8e-09	NA	0.00558244	met-d-IDL_CE_pct	rs12880341	C	T	0.158288	Cholesteryl esters to total lipids ratio in IDL || id:met-d-IDL_CE_pct	TRUE	reported	igd	31.7168
58683366	15	0.142891	1e-200	NA	0.00415808	met-d-IDL_CE_pct	rs1532085	G	A	0.613957	Cholesteryl esters to total lipids ratio in IDL || id:met-d-IDL_CE_pct	TRUE	reported	igd	1124.66
43757184	15	-0.178259	3.69999e-42	NA	0.0132974	met-d-IDL_CE_pct	rs190543502	C	T	0.024112	Cholesteryl esters to total lipids ratio in IDL || id:met-d-IDL_CE_pct	TRUE	reported	igd	172.346
58723939	15	-0.171595	1e-200	NA	0.00489683	met-d-IDL_CE_pct	rs2070895	A	G	0.218687	Cholesteryl esters to total lipids ratio in IDL || id:met-d-IDL_CE_pct	TRUE	reported	igd	1169.67
58568394	15	0.0348245	1.99986e-17	NA	0.00413752	met-d-IDL_CE_pct	rs77732800	G	T	0.483184	Cholesteryl esters to total lipids ratio in IDL || id:met-d-IDL_CE_pct	TRUE	reported	igd	69.7423
58833993	15	-0.0876369	1.29987e-14	NA	0.0121066	met-d-IDL_CE_pct	rs6078	A	G	0.028854	Cholesteryl esters to total lipids ratio in IDL || id:met-d-IDL_CE_pct	TRUE	reported	igd	49.5526
957646	16	0.0457997	8.99995e-10	NA	0.00743745	met-d-IDL_CE_pct	rs7206374	A	G	0.081827	Cholesteryl esters to total lipids ratio in IDL || id:met-d-IDL_CE_pct	TRUE	reported	igd	36.2826
81534790	16	0.0298837	9.09913e-13	NA	0.00441649	met-d-IDL_CE_pct	rs2925979	C	T	0.69893	Cholesteryl esters to total lipids ratio in IDL || id:met-d-IDL_CE_pct	TRUE	reported	igd	43.2661
76402116	17	0.0225334	3.50002e-08	NA	0.00417269	met-d-IDL_CE_pct	rs2376584	A	G	0.408769	Cholesteryl esters to total lipids ratio in IDL || id:met-d-IDL_CE_pct	TRUE	reported	igd	28.2494
17514848	17	-0.0229386	1.7e-08	NA	0.00419623	met-d-IDL_CE_pct	rs9898216	A	G	0.605935	Cholesteryl esters to total lipids ratio in IDL || id:met-d-IDL_CE_pct	TRUE	reported	igd	28.9236
4692559	17	0.0342927	1.89998e-09	NA	0.00579101	met-d-IDL_CE_pct	rs2304969	T	G	0.145911	Cholesteryl esters to total lipids ratio in IDL || id:met-d-IDL_CE_pct	TRUE	reported	igd	33.7393
41926126	17	-0.110475	1.59993e-21	NA	0.0116072	met-d-IDL_CE_pct	rs72836561	T	C	0.031483	Cholesteryl esters to total lipids ratio in IDL || id:met-d-IDL_CE_pct	TRUE	reported	igd	85.7136
47160953	18	0.0429415	1.20005e-17	NA	0.00532431	met-d-IDL_CE_pct	rs7241918	T	G	0.822907	Cholesteryl esters to total lipids ratio in IDL || id:met-d-IDL_CE_pct	TRUE	reported	igd	61.8806
47109955	18	0.163799	1.50003e-19	NA	0.0177068	met-d-IDL_CE_pct	rs77960347	G	A	0.013239	Cholesteryl esters to total lipids ratio in IDL || id:met-d-IDL_CE_pct	TRUE	reported	igd	80.7252
8429323	19	0.215651	6.59933e-52	NA	0.0144903	met-d-IDL_CE_pct	rs116843064	A	G	0.019852	Cholesteryl esters to total lipids ratio in IDL || id:met-d-IDL_CE_pct	TRUE	reported	igd	208.641
45820144	19	-0.0786671	9.59997e-09	NA	0.0136652	met-d-IDL_CE_pct	rs17875609	T	C	0.023905	Cholesteryl esters to total lipids ratio in IDL || id:met-d-IDL_CE_pct	TRUE	reported	igd	33.2435
45413233	19	-0.535843	1e-200	NA	0.00745246	met-d-IDL_CE_pct	rs1065853	T	G	0.080584	Cholesteryl esters to total lipids ratio in IDL || id:met-d-IDL_CE_pct	TRUE	reported	igd	5113.68
45215081	19	-0.114351	2.09991e-16	NA	0.0143811	met-d-IDL_CE_pct	rs111278137	A	G	0.021615	Cholesteryl esters to total lipids ratio in IDL || id:met-d-IDL_CE_pct	TRUE	reported	igd	63.6795
11209757	19	-0.0370013	2.90001e-09	NA	0.0061747	met-d-IDL_CE_pct	rs141820146	CCAAA	C	0.124925	Cholesteryl esters to total lipids ratio in IDL || id:met-d-IDL_CE_pct	TRUE	reported	igd	34.4567
45173951	19	-0.124032	5.50047e-40	NA	0.00938314	met-d-IDL_CE_pct	rs28807203	C	A	0.049209	Cholesteryl esters to total lipids ratio in IDL || id:met-d-IDL_CE_pct	TRUE	reported	igd	165.897
45357939	19	0.044003	4.60045e-28	NA	0.00409608	met-d-IDL_CE_pct	rs2927468	G	A	0.523267	Cholesteryl esters to total lipids ratio in IDL || id:met-d-IDL_CE_pct	TRUE	reported	igd	111.275
45254168	19	0.0617779	1.20005e-22	NA	0.00607051	met-d-IDL_CE_pct	rs8103315	A	C	0.135789	Cholesteryl esters to total lipids ratio in IDL || id:met-d-IDL_CE_pct	TRUE	reported	igd	103.17
12959398	20	0.0233934	5.80003e-09	NA	0.0041628	met-d-IDL_CE_pct	rs4814176	C	T	0.608183	Cholesteryl esters to total lipids ratio in IDL || id:met-d-IDL_CE_pct	TRUE	reported	igd	30.0215
43042364	20	-0.0716258	1.09999e-10	NA	0.0118413	met-d-IDL_CE_pct	rs1800961	T	C	0.030197	Cholesteryl esters to total lipids ratio in IDL || id:met-d-IDL_CE_pct	TRUE	reported	igd	34.5885
44324730	22	-0.0335891	1.50003e-12	NA	0.00492054	met-d-IDL_CE_pct	rs738408	T	C	0.216551	Cholesteryl esters to total lipids ratio in IDL || id:met-d-IDL_CE_pct	TRUE	reported	igd	44.0706
109817590	1	-0.0999247	5.10035e-97	NA	0.00480884	met-d-IDL_FC	rs12740374	T	G	0.221059	Free cholesterol in IDL || id:met-d-IDL_FC	TRUE	reported	igd	397.072
220970028	1	0.0371942	1.29987e-18	NA	0.00437781	met-d-IDL_FC	rs2642438	G	A	0.703836	Free cholesterol in IDL || id:met-d-IDL_FC	TRUE	reported	igd	66.4079
25788425	1	-0.0234333	2.39999e-09	NA	0.00402445	met-d-IDL_FC	rs35346083	A	C	0.445115	Free cholesterol in IDL || id:met-d-IDL_FC	TRUE	reported	igd	31.223
234851165	1	0.0283722	3.90032e-13	NA	0.00399828	met-d-IDL_FC	rs496654	C	A	0.51724	Free cholesterol in IDL || id:met-d-IDL_FC	TRUE	reported	igd	46.2806
55505647	1	-0.325843	7.99834e-106	NA	0.0152298	met-d-IDL_FC	rs11591147	T	G	0.017458	Free cholesterol in IDL || id:met-d-IDL_FC	TRUE	reported	igd	420.69
55521313	1	0.0359468	8.99912e-18	NA	0.00418367	met-d-IDL_FC	rs472495	T	G	0.649117	Free cholesterol in IDL || id:met-d-IDL_FC	TRUE	reported	igd	67.776
55676374	1	0.0745428	3.10027e-13	NA	0.0102648	met-d-IDL_FC	rs67276129	G	T	0.039896	Free cholesterol in IDL || id:met-d-IDL_FC	TRUE	reported	igd	49.0071
227105921	2	-0.0276971	1.39991e-11	NA	0.00417059	met-d-IDL_FC	rs2943650	T	C	0.644755	Free cholesterol in IDL || id:met-d-IDL_FC	TRUE	reported	igd	40.4537
44072576	2	-0.046603	1.69981e-29	NA	0.00428235	met-d-IDL_FC	rs4299376	T	G	0.676279	Free cholesterol in IDL || id:met-d-IDL_FC	TRUE	reported	igd	109.535
21288321	2	0.0982932	7.10068e-85	NA	0.00519109	met-d-IDL_FC	rs562338	G	A	0.819635	Free cholesterol in IDL || id:met-d-IDL_FC	TRUE	reported	igd	329.668
156397673	5	0.0261469	4.09996e-10	NA	0.00414231	met-d-IDL_FC	rs6882345	A	G	0.632845	Free cholesterol in IDL || id:met-d-IDL_FC	TRUE	reported	igd	36.5713
52106278	5	-0.057664	3.09999e-08	NA	0.0100485	met-d-IDL_FC	rs1499279	G	T	0.04162	Free cholesterol in IDL || id:met-d-IDL_FC	TRUE	reported	igd	30.5337
122924864	5	0.0236027	3.50002e-09	NA	0.00402702	met-d-IDL_FC	rs1895233	T	G	0.544782	Free cholesterol in IDL || id:met-d-IDL_FC	TRUE	reported	igd	31.8054
74472939	5	0.0413907	4.30031e-23	NA	0.00416578	met-d-IDL_FC	rs7707394	A	G	0.357078	Free cholesterol in IDL || id:met-d-IDL_FC	TRUE	reported	igd	90.5907
74639259	5	0.0576213	7.89951e-45	NA	0.00413203	met-d-IDL_FC	rs3843482	G	T	0.373806	Free cholesterol in IDL || id:met-d-IDL_FC	TRUE	reported	igd	179.148
161108536	6	0.029901	6.00067e-13	NA	0.00438102	met-d-IDL_FC	rs6935921	T	C	0.700125	Free cholesterol in IDL || id:met-d-IDL_FC	TRUE	reported	igd	43.218
35003603	6	-0.0223425	2.19999e-09	NA	0.00405256	met-d-IDL_FC	rs2820232	T	G	0.430371	Free cholesterol in IDL || id:met-d-IDL_FC	TRUE	reported	igd	28.1721
26267755	6	0.0290306	1.29987e-12	NA	0.00400223	met-d-IDL_FC	rs7773004	G	A	0.4973	Free cholesterol in IDL || id:met-d-IDL_FC	TRUE	reported	igd	48.5107
160564476	6	0.0303773	2.1e-10	NA	0.00513559	met-d-IDL_FC	rs662138	G	C	0.185874	Free cholesterol in IDL || id:met-d-IDL_FC	TRUE	reported	igd	32.1473
32601807	6	0.0455892	4.00037e-14	NA	0.00602285	met-d-IDL_FC	rs147841808	G	C	0.132288	Free cholesterol in IDL || id:met-d-IDL_FC	TRUE	reported	igd	54.9341
72878645	7	0.053827	2.19989e-20	NA	0.00602771	met-d-IDL_FC	rs12056034	G	A	0.125676	Free cholesterol in IDL || id:met-d-IDL_FC	TRUE	reported	igd	73.319
25991826	7	0.0329735	6.1e-10	NA	0.00547274	met-d-IDL_FC	rs4722551	C	T	0.158088	Free cholesterol in IDL || id:met-d-IDL_FC	TRUE	reported	igd	33.3147
1081442	7	-0.0269699	7.89951e-12	NA	0.00407188	met-d-IDL_FC	rs10282584	T	C	0.410989	Free cholesterol in IDL || id:met-d-IDL_FC	TRUE	reported	igd	40.5397
100216773	7	-0.027769	4.70002e-09	NA	0.00473538	met-d-IDL_FC	rs10953298	T	C	0.235558	Free cholesterol in IDL || id:met-d-IDL_FC	TRUE	reported	igd	31.9667
44584551	7	0.0289857	3.29997e-09	NA	0.00516248	met-d-IDL_FC	rs10260606	C	G	0.182659	Free cholesterol in IDL || id:met-d-IDL_FC	TRUE	reported	igd	28.8759
19820916	8	0.0775258	1.59993e-32	NA	0.00664486	met-d-IDL_FC	rs117199990	T	C	0.100237	Free cholesterol in IDL || id:met-d-IDL_FC	TRUE	reported	igd	124.892
19733244	8	0.0354285	2.09991e-12	NA	0.00487798	met-d-IDL_FC	rs1561748	C	G	0.267457	Free cholesterol in IDL || id:met-d-IDL_FC	TRUE	reported	igd	56.6267
9183207	8	0.0245953	4.49997e-08	NA	0.00465676	met-d-IDL_FC	rs17149760	A	G	0.245384	Free cholesterol in IDL || id:met-d-IDL_FC	TRUE	reported	igd	25.7863
126506694	8	-0.0343767	1.59993e-17	NA	0.00415129	met-d-IDL_FC	rs112875651	A	G	0.392383	Free cholesterol in IDL || id:met-d-IDL_FC	TRUE	reported	igd	64.8826
9187242	8	0.0500866	6.09958e-15	NA	0.00664755	met-d-IDL_FC	rs1461729	G	A	0.899229	Free cholesterol in IDL || id:met-d-IDL_FC	TRUE	reported	igd	52.3433
136149399	9	0.0642965	4.40048e-36	NA	0.00516523	met-d-IDL_FC	rs507666	A	G	0.183875	Free cholesterol in IDL || id:met-d-IDL_FC	TRUE	reported	igd	142.958
107661742	9	-0.0274023	4.20001e-09	NA	0.00453974	met-d-IDL_FC	rs2740488	C	A	0.265313	Free cholesterol in IDL || id:met-d-IDL_FC	TRUE	reported	igd	33.6959
113921825	10	-0.0362044	1.10002e-16	NA	0.00445353	met-d-IDL_FC	rs2792735	A	G	0.720334	Free cholesterol in IDL || id:met-d-IDL_FC	TRUE	reported	igd	60.8052
64934548	10	0.0324286	2.80027e-17	NA	0.00400329	met-d-IDL_FC	rs10822145	T	C	0.476844	Free cholesterol in IDL || id:met-d-IDL_FC	TRUE	reported	igd	60.4097
61557803	11	-0.0903751	2.19786e-109	NA	0.00417974	met-d-IDL_FC	rs102275	C	T	0.349784	Free cholesterol in IDL || id:met-d-IDL_FC	TRUE	reported	igd	429.128
126244955	11	0.0419471	1.5e-10	NA	0.0065132	met-d-IDL_FC	rs4307732	A	G	0.105928	Free cholesterol in IDL || id:met-d-IDL_FC	TRUE	reported	igd	38.366
65473798	11	-0.0240185	5.60003e-09	NA	0.00440351	met-d-IDL_FC	rs10750766	A	C	0.70979	Free cholesterol in IDL || id:met-d-IDL_FC	TRUE	reported	igd	27.356
116648917	11	0.044533	6.59933e-14	NA	0.0058914	met-d-IDL_FC	rs964184	C	G	0.867255	Free cholesterol in IDL || id:met-d-IDL_FC	TRUE	reported	igd	52.5705
112007756	12	0.0308042	2.99985e-15	NA	0.00400516	met-d-IDL_FC	rs653178	T	C	0.51605	Free cholesterol in IDL || id:met-d-IDL_FC	TRUE	reported	igd	54.5673
121413027	12	0.0285749	1.39991e-11	NA	0.00419253	met-d-IDL_FC	rs148608463	A	G	0.353382	Free cholesterol in IDL || id:met-d-IDL_FC	TRUE	reported	igd	42.9575
32976654	13	-0.0236656	4.49997e-08	NA	0.00422735	met-d-IDL_FC	rs61946991	C	A	0.451642	Free cholesterol in IDL || id:met-d-IDL_FC	TRUE	reported	igd	31.9322
58725839	15	0.0600198	2.80027e-41	NA	0.00441127	met-d-IDL_FC	rs633695	G	A	0.29236	Free cholesterol in IDL || id:met-d-IDL_FC	TRUE	reported	igd	171.784
58678720	15	-0.0802899	8.00018e-84	NA	0.00421322	met-d-IDL_FC	rs261290	C	T	0.654642	Free cholesterol in IDL || id:met-d-IDL_FC	TRUE	reported	igd	336.417
44052248	15	-0.0477981	1.7e-09	NA	0.00799143	met-d-IDL_FC	rs117519814	A	G	0.067425	Free cholesterol in IDL || id:met-d-IDL_FC	TRUE	reported	igd	33.0724
15054534	16	0.0306103	1.89998e-10	NA	0.00481207	met-d-IDL_FC	rs56015824	A	T	0.654364	Free cholesterol in IDL || id:met-d-IDL_FC	TRUE	reported	igd	48.7947
72079657	16	-0.0315156	7.19996e-10	NA	0.00507777	met-d-IDL_FC	rs77303550	T	C	0.192707	Free cholesterol in IDL || id:met-d-IDL_FC	TRUE	reported	igd	35.5737
64210580	17	0.0859784	2.70023e-14	NA	0.011622	met-d-IDL_FC	rs1801689	C	A	0.030531	Free cholesterol in IDL || id:met-d-IDL_FC	TRUE	reported	igd	50.38
67191270	17	-0.0365283	2.39999e-10	NA	0.00596597	met-d-IDL_FC	rs72631343	G	C	0.129021	Free cholesterol in IDL || id:met-d-IDL_FC	TRUE	reported	igd	34.5201
41926126	17	-0.0948529	4.60045e-17	NA	0.0114488	met-d-IDL_FC	rs72836561	T	C	0.031483	Free cholesterol in IDL || id:met-d-IDL_FC	TRUE	reported	igd	63.1739
67081278	17	0.156386	1.10002e-31	NA	0.0134459	met-d-IDL_FC	rs77542162	G	A	0.022667	Free cholesterol in IDL || id:met-d-IDL_FC	TRUE	reported	igd	124.83
45763073	17	0.0319556	8.9002e-17	NA	0.00401215	met-d-IDL_FC	rs4794048	C	A	0.480819	Free cholesterol in IDL || id:met-d-IDL_FC	TRUE	reported	igd	58.699
47109955	18	0.126021	2.80027e-13	NA	0.0174674	met-d-IDL_FC	rs77960347	G	A	0.013239	Free cholesterol in IDL || id:met-d-IDL_FC	TRUE	reported	igd	47.7692
45413233	19	-0.493381	1e-200	NA	0.00735503	met-d-IDL_FC	rs1065853	T	G	0.080584	Free cholesterol in IDL || id:met-d-IDL_FC	TRUE	reported	igd	4306.21
11147526	19	-0.143889	2.60016e-14	NA	0.0191965	met-d-IDL_FC	rs73013176	C	T	0.011282	Free cholesterol in IDL || id:met-d-IDL_FC	TRUE	reported	igd	53.1776
11229066	19	-0.0796521	5.00035e-11	NA	0.0125592	met-d-IDL_FC	rs79915079	A	G	0.025969	Free cholesterol in IDL || id:met-d-IDL_FC	TRUE	reported	igd	36.9468
45215081	19	-0.116957	6.4998e-17	NA	0.0141931	met-d-IDL_FC	rs111278137	A	G	0.021615	Free cholesterol in IDL || id:met-d-IDL_FC	TRUE	reported	igd	66.6168
45357939	19	0.0503232	2.19989e-37	NA	0.00404254	met-d-IDL_FC	rs2927468	G	A	0.523267	Free cholesterol in IDL || id:met-d-IDL_FC	TRUE	reported	igd	145.579
11197261	19	-0.15182	2.99916e-138	NA	0.00613785	met-d-IDL_FC	rs12151108	A	G	0.119677	Free cholesterol in IDL || id:met-d-IDL_FC	TRUE	reported	igd	561.616
45412955	19	0.137364	8.30042e-32	NA	0.0121956	met-d-IDL_FC	rs1081105	C	A	0.027622	Free cholesterol in IDL || id:met-d-IDL_FC	TRUE	reported	igd	116.759
19379549	19	-0.0700618	2.39994e-20	NA	0.00760187	met-d-IDL_FC	rs58542926	T	C	0.074402	Free cholesterol in IDL || id:met-d-IDL_FC	TRUE	reported	igd	77.8535
45820144	19	-0.0733822	2.1e-08	NA	0.0134865	met-d-IDL_FC	rs17875609	T	C	0.023905	Free cholesterol in IDL || id:met-d-IDL_FC	TRUE	reported	igd	28.9259
45173951	19	-0.126205	8.9002e-43	NA	0.00926048	met-d-IDL_FC	rs28807203	C	A	0.049209	Free cholesterol in IDL || id:met-d-IDL_FC	TRUE	reported	igd	171.769
45254168	19	0.0569309	1.29987e-21	NA	0.00599115	met-d-IDL_FC	rs8103315	A	C	0.135789	Free cholesterol in IDL || id:met-d-IDL_FC	TRUE	reported	igd	87.6044
17844684	20	-0.027551	4.90004e-12	NA	0.00422221	met-d-IDL_FC	rs2618566	T	G	0.660287	Free cholesterol in IDL || id:met-d-IDL_FC	TRUE	reported	igd	39.1997
44570192	20	-0.0385283	1.10002e-13	NA	0.00534446	met-d-IDL_FC	rs6073966	T	C	0.169023	Free cholesterol in IDL || id:met-d-IDL_FC	TRUE	reported	igd	48.0054
55488831	1	-0.0264728	3.29997e-08	NA	0.00468929	met-d-IDL_FC_pct	rs9436961	A	T	0.742764	Free cholesterol to total lipids ratio in IDL || id:met-d-IDL_FC_pct	TRUE	reported	igd	30.8257
109817192	1	-0.0516751	6.70039e-26	NA	0.00492778	met-d-IDL_FC_pct	rs7528419	G	A	0.222158	Free cholesterol to total lipids ratio in IDL || id:met-d-IDL_FC_pct	TRUE	reported	igd	106.3
63034222	1	0.0760773	4.30031e-71	NA	0.00431094	met-d-IDL_FC_pct	rs10789114	C	T	0.349819	Free cholesterol to total lipids ratio in IDL || id:met-d-IDL_FC_pct	TRUE	reported	igd	303.772
27730940	2	0.0544757	1.50003e-39	NA	0.00418998	met-d-IDL_FC_pct	rs1260326	C	T	0.603982	Free cholesterol to total lipids ratio in IDL || id:met-d-IDL_FC_pct	TRUE	reported	igd	163.597
21263900	2	0.026727	9.59997e-10	NA	0.00432923	met-d-IDL_FC_pct	rs1367117	A	G	0.335425	Free cholesterol to total lipids ratio in IDL || id:met-d-IDL_FC_pct	TRUE	reported	igd	36.66
165514409	2	-0.0253691	1e-09	NA	0.00431595	met-d-IDL_FC_pct	rs11394662	A	AT	0.615253	Free cholesterol to total lipids ratio in IDL || id:met-d-IDL_FC_pct	TRUE	reported	igd	35.0741
227127672	2	-0.0328984	7.29962e-15	NA	0.00426834	met-d-IDL_FC_pct	rs1399623	C	A	0.617133	Free cholesterol to total lipids ratio in IDL || id:met-d-IDL_FC_pct	TRUE	reported	igd	58.8862
186332182	3	0.0376546	2.39994e-19	NA	0.00426435	met-d-IDL_FC_pct	rs2518134	T	C	0.632456	Free cholesterol to total lipids ratio in IDL || id:met-d-IDL_FC_pct	TRUE	reported	igd	75.9061
88181491	4	-0.0241707	3.69999e-09	NA	0.00421633	met-d-IDL_FC_pct	rs10020067	A	C	0.381454	Free cholesterol to total lipids ratio in IDL || id:met-d-IDL_FC_pct	TRUE	reported	igd	31.7342
55861894	5	-0.0314899	8.19993e-10	NA	0.00510312	met-d-IDL_FC_pct	rs9687846	A	G	0.201407	Free cholesterol to total lipids ratio in IDL || id:met-d-IDL_FC_pct	TRUE	reported	igd	36.7194
74619132	5	0.0291107	1e-09	NA	0.0049292	met-d-IDL_FC_pct	rs13354746	T	C	0.222469	Free cholesterol to total lipids ratio in IDL || id:met-d-IDL_FC_pct	TRUE	reported	igd	33.747
32605508	6	-0.0253225	2.80001e-09	NA	0.00419019	met-d-IDL_FC_pct	rs2213287	T	G	0.397317	Free cholesterol to total lipids ratio in IDL || id:met-d-IDL_FC_pct	TRUE	reported	igd	35.3498
43758873	6	-0.0268731	5.40008e-11	NA	0.00412912	met-d-IDL_FC_pct	rs6905288	A	G	0.568549	Free cholesterol to total lipids ratio in IDL || id:met-d-IDL_FC_pct	TRUE	reported	igd	40.7853
161125454	6	-0.0468705	4e-09	NA	0.00802745	met-d-IDL_FC_pct	rs12212146	C	T	0.074301	Free cholesterol to total lipids ratio in IDL || id:met-d-IDL_FC_pct	TRUE	reported	igd	34.7864
25715657	6	-0.052298	1.39991e-11	NA	0.00811712	met-d-IDL_FC_pct	rs116009877	A	G	0.071168	Free cholesterol to total lipids ratio in IDL || id:met-d-IDL_FC_pct	TRUE	reported	igd	41.6259
161010118	6	0.0663991	1.69981e-18	NA	0.00759938	met-d-IDL_FC_pct	rs10455872	G	A	0.07899	Free cholesterol to total lipids ratio in IDL || id:met-d-IDL_FC_pct	TRUE	reported	igd	73.8677
73020337	7	0.0942332	1.29987e-54	NA	0.00610159	met-d-IDL_FC_pct	rs3812316	G	C	0.129264	Free cholesterol to total lipids ratio in IDL || id:met-d-IDL_FC_pct	TRUE	reported	igd	230.492
25983400	7	0.0242807	7.10003e-09	NA	0.0042806	met-d-IDL_FC_pct	rs56001710	T	A	0.58058	Free cholesterol to total lipids ratio in IDL || id:met-d-IDL_FC_pct	TRUE	reported	igd	33.0501
126445055	8	-0.0553432	1.40001e-08	NA	0.00954531	met-d-IDL_FC_pct	rs72647336	A	G	0.056912	Free cholesterol to total lipids ratio in IDL || id:met-d-IDL_FC_pct	TRUE	reported	igd	37.8479
19819724	8	0.129621	2.99985e-81	NA	0.00680383	met-d-IDL_FC_pct	rs328	G	C	0.10031	Free cholesterol to total lipids ratio in IDL || id:met-d-IDL_FC_pct	TRUE	reported	igd	350.043
19733244	8	0.0468655	3.50026e-20	NA	0.00499819	met-d-IDL_FC_pct	rs1561748	C	G	0.267457	Free cholesterol to total lipids ratio in IDL || id:met-d-IDL_FC_pct	TRUE	reported	igd	99.1248
126507389	8	0.0466957	8.4004e-26	NA	0.00446725	met-d-IDL_FC_pct	rs2954038	A	C	0.698665	Free cholesterol to total lipids ratio in IDL || id:met-d-IDL_FC_pct	TRUE	reported	igd	105.751
10709173	8	-0.0259572	2.90001e-09	NA	0.00442758	met-d-IDL_FC_pct	rs7010440	G	A	0.319686	Free cholesterol to total lipids ratio in IDL || id:met-d-IDL_FC_pct	TRUE	reported	igd	33.7358
18245449	8	-0.0338405	3.69999e-11	NA	0.00522427	met-d-IDL_FC_pct	rs10085931	G	A	0.189684	Free cholesterol to total lipids ratio in IDL || id:met-d-IDL_FC_pct	TRUE	reported	igd	40.5253
136141870	9	0.0415526	1.39991e-14	NA	0.00529493	met-d-IDL_FC_pct	rs2519093	T	C	0.183745	Free cholesterol to total lipids ratio in IDL || id:met-d-IDL_FC_pct	TRUE	reported	igd	59.6317
139371342	9	-0.0280424	6.69993e-10	NA	0.00466588	met-d-IDL_FC_pct	rs11999525	A	G	0.261014	Free cholesterol to total lipids ratio in IDL || id:met-d-IDL_FC_pct	TRUE	reported	igd	34.9202
64882300	10	0.0259339	1.29999e-10	NA	0.00413022	met-d-IDL_FC_pct	rs10761716	G	C	0.441499	Free cholesterol to total lipids ratio in IDL || id:met-d-IDL_FC_pct	TRUE	reported	igd	38.1811
116648917	11	0.184705	1e-200	NA	0.00603798	met-d-IDL_FC_pct	rs964184	C	G	0.867255	Free cholesterol to total lipids ratio in IDL || id:met-d-IDL_FC_pct	TRUE	reported	igd	911.091
116916060	11	-0.224929	1.10002e-28	NA	0.0207376	met-d-IDL_FC_pct	rs144018203	C	G	0.010654	Free cholesterol to total lipids ratio in IDL || id:met-d-IDL_FC_pct	TRUE	reported	igd	122.866
116264142	11	-0.0824059	3.59998e-08	NA	0.0150885	met-d-IDL_FC_pct	rs187217942	A	G	0.021152	Free cholesterol to total lipids ratio in IDL || id:met-d-IDL_FC_pct	TRUE	reported	igd	32.3683
61588305	11	-0.104448	1.69824e-132	NA	0.00429317	met-d-IDL_FC_pct	rs174564	G	A	0.347039	Free cholesterol to total lipids ratio in IDL || id:met-d-IDL_FC_pct	TRUE	reported	igd	571.785
65473798	11	-0.0337718	6.29941e-14	NA	0.00451307	met-d-IDL_FC_pct	rs10750766	A	C	0.70979	Free cholesterol to total lipids ratio in IDL || id:met-d-IDL_FC_pct	TRUE	reported	igd	54.0965
62175493	11	-0.0241369	3.29997e-08	NA	0.00438643	met-d-IDL_FC_pct	rs2155994	A	G	0.325143	Free cholesterol to total lipids ratio in IDL || id:met-d-IDL_FC_pct	TRUE	reported	igd	29.429
106122870	14	0.0277821	6.59994e-09	NA	0.00473688	met-d-IDL_FC_pct	rs7342520	G	A	0.508419	Free cholesterol to total lipids ratio in IDL || id:met-d-IDL_FC_pct	TRUE	reported	igd	44.415
58731153	15	0.0783884	1.59993e-57	NA	0.00496618	met-d-IDL_FC_pct	rs261342	C	G	0.77997	Free cholesterol to total lipids ratio in IDL || id:met-d-IDL_FC_pct	TRUE	reported	igd	243.218
102068658	15	-0.0318661	3.40017e-11	NA	0.00472159	met-d-IDL_FC_pct	rs1037117	A	G	0.254928	Free cholesterol to total lipids ratio in IDL || id:met-d-IDL_FC_pct	TRUE	reported	igd	44.4075
58692095	15	0.0475644	6.90081e-31	NA	0.00413806	met-d-IDL_FC_pct	rs443401	G	C	0.476447	Free cholesterol to total lipids ratio in IDL || id:met-d-IDL_FC_pct	TRUE	reported	igd	130.03
43757184	15	-0.161708	2.70023e-33	NA	0.0134615	met-d-IDL_FC_pct	rs190543502	C	T	0.024112	Free cholesterol to total lipids ratio in IDL || id:met-d-IDL_FC_pct	TRUE	reported	igd	141.79
15174571	16	0.0264535	7.49998e-10	NA	0.00452328	met-d-IDL_FC_pct	rs4122352	A	G	0.294303	Free cholesterol to total lipids ratio in IDL || id:met-d-IDL_FC_pct	TRUE	reported	igd	33.4596
64210580	17	0.0627358	3.50002e-08	NA	0.0119119	met-d-IDL_FC_pct	rs1801689	C	A	0.030531	Free cholesterol to total lipids ratio in IDL || id:met-d-IDL_FC_pct	TRUE	reported	igd	26.8177
26694861	17	0.0240247	3.89996e-09	NA	0.00409448	met-d-IDL_FC_pct	rs704	A	G	0.476025	Free cholesterol to total lipids ratio in IDL || id:met-d-IDL_FC_pct	TRUE	reported	igd	33.1433
41840849	17	-0.0798118	5.50047e-11	NA	0.0122575	met-d-IDL_FC_pct	rs77697917	T	C	0.028724	Free cholesterol to total lipids ratio in IDL || id:met-d-IDL_FC_pct	TRUE	reported	igd	40.9158
47207205	18	-0.0274233	8.4004e-11	NA	0.0042514	met-d-IDL_FC_pct	rs55987145	AC	A	0.386565	Free cholesterol to total lipids ratio in IDL || id:met-d-IDL_FC_pct	TRUE	reported	igd	41.0582
19456917	19	0.0453742	4.49997e-10	NA	0.00731835	met-d-IDL_FC_pct	rs58489806	T	C	0.08644	Free cholesterol to total lipids ratio in IDL || id:met-d-IDL_FC_pct	TRUE	reported	igd	37.4305
8429323	19	0.15234	1.20005e-25	NA	0.0146963	met-d-IDL_FC_pct	rs116843064	A	G	0.019852	Free cholesterol to total lipids ratio in IDL || id:met-d-IDL_FC_pct	TRUE	reported	igd	104.023
45413233	19	-0.180631	1.09901e-126	NA	0.00755844	met-d-IDL_FC_pct	rs1065853	T	G	0.080584	Free cholesterol to total lipids ratio in IDL || id:met-d-IDL_FC_pct	TRUE	reported	igd	559.068
11206969	19	-0.0409651	1.39991e-11	NA	0.00619485	met-d-IDL_FC_pct	rs17242395	A	G	0.126447	Free cholesterol to total lipids ratio in IDL || id:met-d-IDL_FC_pct	TRUE	reported	igd	42.6778
45441907	19	-0.0323475	2.49977e-14	NA	0.00440505	met-d-IDL_FC_pct	rs12976395	C	G	0.50455	Free cholesterol to total lipids ratio in IDL || id:met-d-IDL_FC_pct	TRUE	reported	igd	60.232
54800500	19	0.0290769	9.20005e-10	NA	0.00492264	met-d-IDL_FC_pct	rs367070	G	A	0.225179	Free cholesterol to total lipids ratio in IDL || id:met-d-IDL_FC_pct	TRUE	reported	igd	33.9601
44576502	20	-0.0480821	8.60003e-21	NA	0.00527226	met-d-IDL_FC_pct	rs7679	C	T	0.186404	Free cholesterol to total lipids ratio in IDL || id:met-d-IDL_FC_pct	TRUE	reported	igd	80.7514
55505647	1	-0.319346	5.49541e-102	NA	0.0152108	met-d-IDL_L	rs11591147	T	G	0.017458	Total lipids in IDL || id:met-d-IDL_L	TRUE	reported	igd	404.022
55518467	1	-0.0317735	1.9002e-14	NA	0.00416881	met-d-IDL_L	rs2495477	G	A	0.393807	Total lipids in IDL || id:met-d-IDL_L	TRUE	reported	igd	55.4943
234852760	1	0.0278644	8.00018e-13	NA	0.00399267	met-d-IDL_L	rs553427	T	C	0.517038	Total lipids in IDL || id:met-d-IDL_L	TRUE	reported	igd	44.6394
220970028	1	0.0349865	5.79963e-17	NA	0.00437234	met-d-IDL_L	rs2642438	G	A	0.703836	Total lipids in IDL || id:met-d-IDL_L	TRUE	reported	igd	58.7545
55526428	1	0.0925921	1.10002e-16	NA	0.011175	met-d-IDL_L	rs11206517	G	T	0.033009	Total lipids in IDL || id:met-d-IDL_L	TRUE	reported	igd	63.0166
62999675	1	0.034337	1.20005e-17	NA	0.00417231	met-d-IDL_L	rs7534572	G	C	0.647484	Total lipids in IDL || id:met-d-IDL_L	TRUE	reported	igd	61.9699
25713234	1	0.0226057	2.5e-09	NA	0.0039925	met-d-IDL_L	rs1293261	T	A	0.525195	Total lipids in IDL || id:met-d-IDL_L	TRUE	reported	igd	29.3358
109817590	1	-0.0968923	7.00003e-92	NA	0.00480284	met-d-IDL_L	rs12740374	T	G	0.221059	Total lipids in IDL || id:met-d-IDL_L	TRUE	reported	igd	373.261
21288321	2	0.106599	2.09991e-99	NA	0.00518363	met-d-IDL_L	rs562338	G	A	0.819635	Total lipids in IDL || id:met-d-IDL_L	TRUE	reported	igd	387.932
44072576	2	-0.0462012	7.89951e-29	NA	0.0042762	met-d-IDL_L	rs4299376	T	G	0.676279	Total lipids in IDL || id:met-d-IDL_L	TRUE	reported	igd	107.653
20371380	2	-0.0248299	3.40001e-10	NA	0.00403262	met-d-IDL_L	rs907866	A	G	0.443205	Total lipids in IDL || id:met-d-IDL_L	TRUE	reported	igd	35.0265
227105921	2	-0.0225511	2.99999e-08	NA	0.00416459	met-d-IDL_L	rs2943650	T	C	0.644755	Total lipids in IDL || id:met-d-IDL_L	TRUE	reported	igd	26.8148
69357050	4	0.0238812	5.99998e-09	NA	0.00423331	met-d-IDL_L	rs35088884	C	A	0.653462	Total lipids in IDL || id:met-d-IDL_L	TRUE	reported	igd	29.7311
74651084	5	0.0557496	4.60045e-44	NA	0.00404193	met-d-IDL_L	rs3846662	G	A	0.424112	Total lipids in IDL || id:met-d-IDL_L	TRUE	reported	igd	174.975
52106278	5	-0.057181	4.30002e-08	NA	0.0100349	met-d-IDL_L	rs1499279	G	T	0.04162	Total lipids in IDL || id:met-d-IDL_L	TRUE	reported	igd	30.0242
74472939	5	0.0404734	3.50026e-22	NA	0.00416014	met-d-IDL_L	rs7707394	A	G	0.357078	Total lipids in IDL || id:met-d-IDL_L	TRUE	reported	igd	86.6168
156397673	5	0.0301609	4.10015e-13	NA	0.0041367	met-d-IDL_L	rs6882345	A	G	0.632845	Total lipids in IDL || id:met-d-IDL_L	TRUE	reported	igd	48.6669
122827953	5	-0.0235648	2.5e-09	NA	0.00402117	met-d-IDL_L	rs1500188	G	A	0.450398	Total lipids in IDL || id:met-d-IDL_L	TRUE	reported	igd	31.6451
32601807	6	0.0458156	1.99986e-14	NA	0.00601511	met-d-IDL_L	rs147841808	G	C	0.132288	Total lipids in IDL || id:met-d-IDL_L	TRUE	reported	igd	55.4813
26267755	6	0.0257059	2.90001e-10	NA	0.00399709	met-d-IDL_L	rs7773004	G	A	0.4973	Total lipids in IDL || id:met-d-IDL_L	TRUE	reported	igd	38.0322
35003603	6	-0.0220845	3.89996e-09	NA	0.00404735	met-d-IDL_L	rs2820232	T	G	0.430371	Total lipids in IDL || id:met-d-IDL_L	TRUE	reported	igd	27.5251
160567928	6	-0.0355933	2.90001e-13	NA	0.00502289	met-d-IDL_L	rs3798167	T	G	0.2001	Total lipids in IDL || id:met-d-IDL_L	TRUE	reported	igd	46.6885
1062366	7	-0.0346845	7.70016e-14	NA	0.00482061	met-d-IDL_L	rs1057558	C	T	0.220311	Total lipids in IDL || id:met-d-IDL_L	TRUE	reported	igd	47.5798
72878645	7	0.0367388	1.7e-10	NA	0.00602023	met-d-IDL_L	rs12056034	G	A	0.125676	Total lipids in IDL || id:met-d-IDL_L	TRUE	reported	igd	34.1443
44584551	7	0.0279675	1.2e-08	NA	0.00515607	met-d-IDL_L	rs10260606	C	G	0.182659	Total lipids in IDL || id:met-d-IDL_L	TRUE	reported	igd	26.8824
19819328	8	0.0543044	7.89951e-17	NA	0.00662752	met-d-IDL_L	rs325	C	T	0.10051	Total lipids in IDL || id:met-d-IDL_L	TRUE	reported	igd	61.3935
9187242	8	0.0513328	1e-15	NA	0.00663925	met-d-IDL_L	rs1461729	G	A	0.899229	Total lipids in IDL || id:met-d-IDL_L	TRUE	reported	igd	54.9817
126506694	8	-0.047093	1e-31	NA	0.00414611	met-d-IDL_L	rs112875651	A	G	0.392383	Total lipids in IDL || id:met-d-IDL_L	TRUE	reported	igd	121.822
107661742	9	-0.0278284	3.09999e-09	NA	0.00453392	met-d-IDL_L	rs2740488	C	A	0.265313	Total lipids in IDL || id:met-d-IDL_L	TRUE	reported	igd	34.7523
136149711	9	0.0600826	7.89951e-32	NA	0.00516529	met-d-IDL_L	rs115478735	T	A	0.18331	Total lipids in IDL || id:met-d-IDL_L	TRUE	reported	igd	124.516
113921825	10	-0.0359089	1.69981e-16	NA	0.00444778	met-d-IDL_L	rs2792735	A	G	0.720334	Total lipids in IDL || id:met-d-IDL_L	TRUE	reported	igd	59.8161
64934548	10	0.0292468	2.09991e-14	NA	0.00399812	met-d-IDL_L	rs10822145	T	C	0.476844	Total lipids in IDL || id:met-d-IDL_L	TRUE	reported	igd	49.132
61557826	11	-0.0736708	1.9002e-73	NA	0.00419632	met-d-IDL_L	rs102274	C	T	0.343862	Total lipids in IDL || id:met-d-IDL_L	TRUE	reported	igd	282.52
126223122	11	0.0559729	8.00018e-11	NA	0.00863413	met-d-IDL_L	rs112819436	G	A	0.05698	Total lipids in IDL || id:met-d-IDL_L	TRUE	reported	igd	38.7579
75450576	11	-0.0310995	1.79999e-08	NA	0.00546616	met-d-IDL_L	rs673335	C	T	0.159781	Total lipids in IDL || id:met-d-IDL_L	TRUE	reported	igd	29.8918
121426478	12	0.0332976	1.9002e-14	NA	0.00433032	met-d-IDL_L	rs1169292	T	C	0.310508	Total lipids in IDL || id:met-d-IDL_L	TRUE	reported	igd	54.6574
112007756	12	0.0298178	3.40017e-14	NA	0.00399997	met-d-IDL_L	rs653178	T	C	0.51605	Total lipids in IDL || id:met-d-IDL_L	TRUE	reported	igd	51.1271
32976654	13	-0.0258898	2.39999e-09	NA	0.00422193	met-d-IDL_L	rs61946991	C	A	0.451642	Total lipids in IDL || id:met-d-IDL_L	TRUE	reported	igd	38.2186
24871926	14	0.0214995	2.5e-08	NA	0.00403258	met-d-IDL_L	rs11621792	T	C	0.453802	Total lipids in IDL || id:met-d-IDL_L	TRUE	reported	igd	26.3747
58678720	15	-0.101734	2.30144e-134	NA	0.00420688	met-d-IDL_L	rs261290	C	T	0.654642	Total lipids in IDL || id:met-d-IDL_L	TRUE	reported	igd	541.075
58725839	15	0.0771324	1.20005e-67	NA	0.00440463	met-d-IDL_L	rs633695	G	A	0.29236	Total lipids in IDL || id:met-d-IDL_L	TRUE	reported	igd	283.981
58619349	15	0.0231194	3.40001e-09	NA	0.00417049	met-d-IDL_L	rs261276	C	A	0.641253	Total lipids in IDL || id:met-d-IDL_L	TRUE	reported	igd	28.3069
72079657	16	-0.0327338	8.49963e-11	NA	0.0050712	met-d-IDL_L	rs77303550	T	C	0.192707	Total lipids in IDL || id:met-d-IDL_L	TRUE	reported	igd	38.3779
15054534	16	0.0286928	2.99999e-09	NA	0.00480584	met-d-IDL_L	rs56015824	A	T	0.654364	Total lipids in IDL || id:met-d-IDL_L	TRUE	reported	igd	42.8707
41926126	17	-0.0862231	3.59998e-14	NA	0.0114342	met-d-IDL_L	rs72836561	T	C	0.031483	Total lipids in IDL || id:met-d-IDL_L	TRUE	reported	igd	52.1966
64195431	17	0.0762597	2.09991e-11	NA	0.0112882	met-d-IDL_L	rs75003668	G	A	0.033359	Total lipids in IDL || id:met-d-IDL_L	TRUE	reported	igd	43.1764
67191270	17	-0.0379519	7.70016e-11	NA	0.00595832	met-d-IDL_L	rs72631343	G	C	0.129021	Total lipids in IDL || id:met-d-IDL_L	TRUE	reported	igd	37.2641
45766771	17	0.0305477	3.90032e-15	NA	0.0040232	met-d-IDL_L	rs56325564	A	G	0.482712	Total lipids in IDL || id:met-d-IDL_L	TRUE	reported	igd	53.6531
67081278	17	0.153638	2.49977e-30	NA	0.0134286	met-d-IDL_L	rs77542162	G	A	0.022667	Total lipids in IDL || id:met-d-IDL_L	TRUE	reported	igd	120.477
47109955	18	0.158544	3.29989e-20	NA	0.0174439	met-d-IDL_L	rs77960347	G	A	0.013239	Total lipids in IDL || id:met-d-IDL_L	TRUE	reported	igd	75.6253
47160953	18	0.0372284	1.59993e-13	NA	0.00524526	met-d-IDL_L	rs7241918	T	G	0.822907	Total lipids in IDL || id:met-d-IDL_L	TRUE	reported	igd	46.5041
45173951	19	-0.125391	9.8992e-43	NA	0.00924787	met-d-IDL_L	rs28807203	C	A	0.049209	Total lipids in IDL || id:met-d-IDL_L	TRUE	reported	igd	169.557
19379549	19	-0.0873054	4.70002e-31	NA	0.00759152	met-d-IDL_L	rs58542926	T	C	0.074402	Total lipids in IDL || id:met-d-IDL_L	TRUE	reported	igd	120.937
11197261	19	-0.150962	3.39625e-137	NA	0.00612949	met-d-IDL_L	rs12151108	A	G	0.119677	Total lipids in IDL || id:met-d-IDL_L	TRUE	reported	igd	555.256
45215081	19	-0.12193	4.10015e-18	NA	0.0141737	met-d-IDL_L	rs111278137	A	G	0.021615	Total lipids in IDL || id:met-d-IDL_L	TRUE	reported	igd	72.4059
45412955	19	0.146168	1.9002e-35	NA	0.012179	met-d-IDL_L	rs1081105	C	A	0.027622	Total lipids in IDL || id:met-d-IDL_L	TRUE	reported	igd	132.223
45254168	19	0.0553931	6.00067e-21	NA	0.00598299	met-d-IDL_L	rs8103315	A	C	0.135789	Total lipids in IDL || id:met-d-IDL_L	TRUE	reported	igd	82.9322
11147526	19	-0.144574	1.80011e-14	NA	0.0191703	met-d-IDL_L	rs73013176	C	T	0.011282	Total lipids in IDL || id:met-d-IDL_L	TRUE	reported	igd	53.6854
45357939	19	0.0504265	2.39994e-37	NA	0.00403703	met-d-IDL_L	rs2927468	G	A	0.523267	Total lipids in IDL || id:met-d-IDL_L	TRUE	reported	igd	146.178
45413233	19	-0.500149	1e-200	NA	0.00734502	met-d-IDL_L	rs1065853	T	G	0.080584	Total lipids in IDL || id:met-d-IDL_L	TRUE	reported	igd	4429.74
11229066	19	-0.0795828	4.10015e-11	NA	0.0125421	met-d-IDL_L	rs79915079	A	G	0.025969	Total lipids in IDL || id:met-d-IDL_L	TRUE	reported	igd	36.8825
17844684	20	-0.0260994	3.90032e-11	NA	0.00421665	met-d-IDL_L	rs2618566	T	G	0.660287	Total lipids in IDL || id:met-d-IDL_L	TRUE	reported	igd	35.1766
39179822	20	0.089057	9.60064e-15	NA	0.0117321	met-d-IDL_L	rs1883711	C	G	0.0312	Total lipids in IDL || id:met-d-IDL_L	TRUE	reported	igd	55.2011
44545460	20	0.0241523	2.1e-08	NA	0.00461377	met-d-IDL_L	rs4812975	A	G	0.750341	Total lipids in IDL || id:met-d-IDL_L	TRUE	reported	igd	25.1555
109817590	1	-0.0985005	2.60016e-90	NA	0.00491626	met-d-IDL_P	rs12740374	T	G	0.221059	Concentration of IDL particles || id:met-d-IDL_P	TRUE	reported	igd	385.796
220970028	1	0.0286889	2.09991e-11	NA	0.00447559	met-d-IDL_P	rs2642438	G	A	0.703836	Concentration of IDL particles || id:met-d-IDL_P	TRUE	reported	igd	39.4998
234851165	1	0.0242876	1.5e-09	NA	0.00408759	met-d-IDL_P	rs496654	C	A	0.51724	Concentration of IDL particles || id:met-d-IDL_P	TRUE	reported	igd	33.9106
55526428	1	0.0946728	1.99986e-16	NA	0.0114389	met-d-IDL_P	rs11206517	G	T	0.033009	Concentration of IDL particles || id:met-d-IDL_P	TRUE	reported	igd	65.8823
55518467	1	-0.0328631	8.80035e-15	NA	0.00426726	met-d-IDL_P	rs2495477	G	A	0.393807	Concentration of IDL particles || id:met-d-IDL_P	TRUE	reported	igd	59.3677
25713234	1	0.0233294	2.99999e-09	NA	0.00408678	met-d-IDL_P	rs1293261	T	A	0.525195	Concentration of IDL particles || id:met-d-IDL_P	TRUE	reported	igd	31.2446
55505647	1	-0.345814	2.19786e-113	NA	0.0155699	met-d-IDL_P	rs11591147	T	G	0.017458	Concentration of IDL particles || id:met-d-IDL_P	TRUE	reported	igd	474.057
62999675	1	0.0335172	2.19989e-16	NA	0.00427084	met-d-IDL_P	rs7534572	G	C	0.647484	Concentration of IDL particles || id:met-d-IDL_P	TRUE	reported	igd	59.0447
44072576	2	-0.048585	9.8992e-30	NA	0.00437714	met-d-IDL_P	rs4299376	T	G	0.676279	Concentration of IDL particles || id:met-d-IDL_P	TRUE	reported	igd	119.06
21288321	2	0.0998877	3.19963e-83	NA	0.00530599	met-d-IDL_P	rs562338	G	A	0.819635	Concentration of IDL particles || id:met-d-IDL_P	TRUE	reported	igd	340.482
74656539	5	0.0586895	5.40008e-46	NA	0.00417167	met-d-IDL_P	rs12916	C	T	0.400342	Concentration of IDL particles || id:met-d-IDL_P	TRUE	reported	igd	190.629
74472939	5	0.040158	5.00035e-21	NA	0.00425752	met-d-IDL_P	rs7707394	A	G	0.357078	Concentration of IDL particles || id:met-d-IDL_P	TRUE	reported	igd	85.2711
156397673	5	0.0317103	7.10068e-14	NA	0.00423353	met-d-IDL_P	rs6882345	A	G	0.632845	Concentration of IDL particles || id:met-d-IDL_P	TRUE	reported	igd	53.7979
52106278	5	-0.0617321	7.10003e-09	NA	0.0102698	met-d-IDL_P	rs1499279	G	T	0.04162	Concentration of IDL particles || id:met-d-IDL_P	TRUE	reported	igd	34.9952
26267755	6	0.0246254	5.1e-09	NA	0.00409088	met-d-IDL_P	rs7773004	G	A	0.4973	Concentration of IDL particles || id:met-d-IDL_P	TRUE	reported	igd	34.9012
32601807	6	0.0488144	2.09991e-15	NA	0.00615624	met-d-IDL_P	rs147841808	G	C	0.132288	Concentration of IDL particles || id:met-d-IDL_P	TRUE	reported	igd	62.986
160543148	6	0.0629555	6.20012e-16	NA	0.00803841	met-d-IDL_P	rs12208357	T	C	0.069998	Concentration of IDL particles || id:met-d-IDL_P	TRUE	reported	igd	59.4122
16134247	6	-0.0225679	4.49997e-08	NA	0.00411608	met-d-IDL_P	rs6920309	T	C	0.456844	Concentration of IDL particles || id:met-d-IDL_P	TRUE	reported	igd	29.0937
160575366	6	0.0354052	5.10035e-12	NA	0.00543187	met-d-IDL_P	rs11753995	A	G	0.171032	Concentration of IDL particles || id:met-d-IDL_P	TRUE	reported	igd	40.9184
72878645	7	0.0385237	4.19952e-11	NA	0.00616182	met-d-IDL_P	rs12056034	G	A	0.125676	Concentration of IDL particles || id:met-d-IDL_P	TRUE	reported	igd	37.5437
1074134	7	-0.0303941	7.50067e-11	NA	0.00489314	met-d-IDL_P	rs869412	C	T	0.226816	Concentration of IDL particles || id:met-d-IDL_P	TRUE	reported	igd	37.2984
44584551	7	0.0327017	1.5e-10	NA	0.00527734	met-d-IDL_P	rs10260606	C	G	0.182659	Concentration of IDL particles || id:met-d-IDL_P	TRUE	reported	igd	36.7569
126506694	8	-0.0514843	3.59998e-36	NA	0.00424358	met-d-IDL_P	rs112875651	A	G	0.392383	Concentration of IDL particles || id:met-d-IDL_P	TRUE	reported	igd	145.631
136149711	9	0.0656878	5.60015e-36	NA	0.00528611	met-d-IDL_P	rs115478735	T	A	0.18331	Concentration of IDL particles || id:met-d-IDL_P	TRUE	reported	igd	148.864
64934548	10	0.0305985	1.20005e-14	NA	0.00409173	met-d-IDL_P	rs10822145	T	C	0.476844	Concentration of IDL particles || id:met-d-IDL_P	TRUE	reported	igd	53.7806
113921825	10	-0.0286115	2.59998e-10	NA	0.00455191	met-d-IDL_P	rs2792735	A	G	0.720334	Concentration of IDL particles || id:met-d-IDL_P	TRUE	reported	igd	37.9676
61557803	11	-0.0462618	7.10068e-29	NA	0.00427312	met-d-IDL_P	rs102275	C	T	0.349784	Concentration of IDL particles || id:met-d-IDL_P	TRUE	reported	igd	112.135
126223122	11	0.0714511	1.20005e-15	NA	0.0088376	met-d-IDL_P	rs112819436	G	A	0.05698	Concentration of IDL particles || id:met-d-IDL_P	TRUE	reported	igd	63.1705
112007756	12	0.0259439	2.80001e-10	NA	0.00409363	met-d-IDL_P	rs653178	T	C	0.51605	Concentration of IDL particles || id:met-d-IDL_P	TRUE	reported	igd	38.7011
121426594	12	0.0305141	7.89951e-12	NA	0.00443207	met-d-IDL_P	rs1169294	A	G	0.310103	Concentration of IDL particles || id:met-d-IDL_P	TRUE	reported	igd	45.8648
58678720	15	-0.0689595	4.90004e-60	NA	0.00430684	met-d-IDL_P	rs261290	C	T	0.654642	Concentration of IDL particles || id:met-d-IDL_P	TRUE	reported	igd	247.977
58725839	15	0.0487325	2.49977e-26	NA	0.00450929	met-d-IDL_P	rs633695	G	A	0.29236	Concentration of IDL particles || id:met-d-IDL_P	TRUE	reported	igd	113.19
72079657	16	-0.0307168	2.39999e-09	NA	0.00518823	met-d-IDL_P	rs77303550	T	C	0.192707	Concentration of IDL particles || id:met-d-IDL_P	TRUE	reported	igd	33.7927
56991363	16	-0.0758821	1.80011e-67	NA	0.00436692	met-d-IDL_P	rs183130	T	C	0.324042	Concentration of IDL particles || id:met-d-IDL_P	TRUE	reported	igd	291.012
45766771	17	0.0323788	1.20005e-15	NA	0.00411713	met-d-IDL_P	rs56325564	A	G	0.482712	Concentration of IDL particles || id:met-d-IDL_P	TRUE	reported	igd	60.2815
67191270	17	-0.041272	5.19996e-12	NA	0.00609743	met-d-IDL_P	rs72631343	G	C	0.129021	Concentration of IDL particles || id:met-d-IDL_P	TRUE	reported	igd	44.0717
67081278	17	0.170551	4.40048e-36	NA	0.0137422	met-d-IDL_P	rs77542162	G	A	0.022667	Concentration of IDL particles || id:met-d-IDL_P	TRUE	reported	igd	148.498
64195431	17	0.0763578	3.29989e-11	NA	0.0115518	met-d-IDL_P	rs75003668	G	A	0.033359	Concentration of IDL particles || id:met-d-IDL_P	TRUE	reported	igd	43.2876
47106028	18	0.121339	1.09999e-09	NA	0.0198298	met-d-IDL_P	rs149615216	T	C	0.010796	Concentration of IDL particles || id:met-d-IDL_P	TRUE	reported	igd	36.1994
45413233	19	-0.518785	1e-200	NA	0.00751789	met-d-IDL_P	rs1065853	T	G	0.080584	Concentration of IDL particles || id:met-d-IDL_P	TRUE	reported	igd	4779.97
45358353	19	0.0531672	2.29985e-39	NA	0.00413233	met-d-IDL_P	rs10410835	C	T	0.523084	Concentration of IDL particles || id:met-d-IDL_P	TRUE	reported	igd	162.528
11197261	19	-0.160293	8.79023e-147	NA	0.00627376	met-d-IDL_P	rs12151108	A	G	0.119677	Concentration of IDL particles || id:met-d-IDL_P	TRUE	reported	igd	626.404
19379549	19	-0.0951262	7.39946e-34	NA	0.00777019	met-d-IDL_P	rs58542926	T	C	0.074402	Concentration of IDL particles || id:met-d-IDL_P	TRUE	reported	igd	143.603
45215081	19	-0.119527	2.39994e-16	NA	0.0145073	met-d-IDL_P	rs111278137	A	G	0.021615	Concentration of IDL particles || id:met-d-IDL_P	TRUE	reported	igd	69.5784
45173951	19	-0.132418	4.10015e-45	NA	0.00946552	met-d-IDL_P	rs28807203	C	A	0.049209	Concentration of IDL particles || id:met-d-IDL_P	TRUE	reported	igd	189.126
11228745	19	0.0346173	1.20005e-16	NA	0.00416267	met-d-IDL_P	rs2569550	C	T	0.593316	Concentration of IDL particles || id:met-d-IDL_P	TRUE	reported	igd	66.5879
45412955	19	0.155064	5.30029e-37	NA	0.0124656	met-d-IDL_P	rs1081105	C	A	0.027622	Concentration of IDL particles || id:met-d-IDL_P	TRUE	reported	igd	148.829
45254168	19	0.0561822	7.39946e-21	NA	0.00612381	met-d-IDL_P	rs8103315	A	C	0.135789	Concentration of IDL particles || id:met-d-IDL_P	TRUE	reported	igd	85.3136
17844684	20	-0.0249585	1e-09	NA	0.00431501	met-d-IDL_P	rs2618566	T	G	0.660287	Concentration of IDL particles || id:met-d-IDL_P	TRUE	reported	igd	32.1676
39179822	20	0.102192	5.79963e-18	NA	0.0120057	met-d-IDL_P	rs1883711	C	G	0.0312	Concentration of IDL particles || id:met-d-IDL_P	TRUE	reported	igd	72.6962
55505647	1	-0.327845	2.50035e-107	NA	0.0151793	met-d-IDL_PL	rs11591147	T	G	0.017458	Phospholipids in IDL || id:met-d-IDL_PL	TRUE	reported	igd	425.894
25713234	1	0.0239019	3.2e-10	NA	0.00398424	met-d-IDL_PL	rs1293261	T	A	0.525195	Phospholipids in IDL || id:met-d-IDL_PL	TRUE	reported	igd	32.7974
62999675	1	0.0364814	1.20005e-19	NA	0.00416367	met-d-IDL_PL	rs7534572	G	C	0.647484	Phospholipids in IDL || id:met-d-IDL_PL	TRUE	reported	igd	69.9567
220970028	1	0.0312082	4.70002e-14	NA	0.00436329	met-d-IDL_PL	rs2642438	G	A	0.703836	Phospholipids in IDL || id:met-d-IDL_PL	TRUE	reported	igd	46.7447
109817590	1	-0.101489	1.59956e-101	NA	0.0047929	met-d-IDL_PL	rs12740374	T	G	0.221059	Phospholipids in IDL || id:met-d-IDL_PL	TRUE	reported	igd	409.646
55521313	1	0.0351051	1.50003e-17	NA	0.0041698	met-d-IDL_PL	rs472495	T	G	0.649117	Phospholipids in IDL || id:met-d-IDL_PL	TRUE	reported	igd	64.6375
55676374	1	0.0778996	1.99986e-14	NA	0.0102308	met-d-IDL_PL	rs67276129	G	T	0.039896	Phospholipids in IDL || id:met-d-IDL_PL	TRUE	reported	igd	53.5223
234851165	1	0.0289268	4.90004e-14	NA	0.00398502	met-d-IDL_PL	rs496654	C	A	0.51724	Phospholipids in IDL || id:met-d-IDL_PL	TRUE	reported	igd	48.1083
21149771	2	-0.0265229	7.10068e-11	NA	0.00420737	met-d-IDL_PL	rs140798831	C	T	0.656802	Phospholipids in IDL || id:met-d-IDL_PL	TRUE	reported	igd	36.5068
20363666	2	-0.0220954	4.49997e-08	NA	0.00400329	met-d-IDL_PL	rs35135293	T	C	0.516746	Phospholipids in IDL || id:met-d-IDL_PL	TRUE	reported	igd	28.0658
169830661	2	-0.0220874	1.7e-08	NA	0.00407652	met-d-IDL_PL	rs10176901	A	G	0.604163	Phospholipids in IDL || id:met-d-IDL_PL	TRUE	reported	igd	26.8581
21288321	2	0.112619	1e-111	NA	0.00517261	met-d-IDL_PL	rs562338	G	A	0.819635	Phospholipids in IDL || id:met-d-IDL_PL	TRUE	reported	igd	433.154
44072576	2	-0.0476506	2.09991e-30	NA	0.00426711	met-d-IDL_PL	rs4299376	T	G	0.676279	Phospholipids in IDL || id:met-d-IDL_PL	TRUE	reported	igd	114.52
69340991	4	0.0279755	3.50002e-10	NA	0.00465109	met-d-IDL_PL	rs4860948	A	T	0.244346	Phospholipids in IDL || id:met-d-IDL_PL	TRUE	reported	igd	33.2678
74472939	5	0.0412265	5.90065e-23	NA	0.00415196	met-d-IDL_PL	rs7707394	A	G	0.357078	Phospholipids in IDL || id:met-d-IDL_PL	TRUE	reported	igd	89.8728
156397673	5	0.0364281	1.20005e-18	NA	0.00412856	met-d-IDL_PL	rs6882345	A	G	0.632845	Phospholipids in IDL || id:met-d-IDL_PL	TRUE	reported	igd	71.0072
74639259	5	0.0585159	2.29985e-46	NA	0.00411833	met-d-IDL_PL	rs3843482	G	T	0.373806	Phospholipids in IDL || id:met-d-IDL_PL	TRUE	reported	igd	184.763
122827953	5	-0.0236347	1.79999e-09	NA	0.00401326	met-d-IDL_PL	rs1500188	G	A	0.450398	Phospholipids in IDL || id:met-d-IDL_PL	TRUE	reported	igd	31.8332
160567928	6	-0.037141	4.79954e-14	NA	0.00501255	met-d-IDL_PL	rs3798167	T	G	0.2001	Phospholipids in IDL || id:met-d-IDL_PL	TRUE	reported	igd	50.8389
26267755	6	0.024394	2.99999e-09	NA	0.00398886	met-d-IDL_PL	rs7773004	G	A	0.4973	Phospholipids in IDL || id:met-d-IDL_PL	TRUE	reported	igd	34.2482
32601807	6	0.0497941	7.59976e-17	NA	0.00600273	met-d-IDL_PL	rs147841808	G	C	0.132288	Phospholipids in IDL || id:met-d-IDL_PL	TRUE	reported	igd	65.5411
35003603	6	-0.0224779	2.69998e-09	NA	0.00403902	met-d-IDL_PL	rs2820232	T	G	0.430371	Phospholipids in IDL || id:met-d-IDL_PL	TRUE	reported	igd	28.5147
72878645	7	0.0322947	1.2e-08	NA	0.00600842	met-d-IDL_PL	rs12056034	G	A	0.125676	Phospholipids in IDL || id:met-d-IDL_PL	TRUE	reported	igd	26.3816
1081442	7	-0.0312488	2.70023e-15	NA	0.00405884	met-d-IDL_PL	rs10282584	T	C	0.410989	Phospholipids in IDL || id:met-d-IDL_PL	TRUE	reported	igd	54.4303
44584551	7	0.0295308	1.7e-09	NA	0.00514596	met-d-IDL_PL	rs10260606	C	G	0.182659	Phospholipids in IDL || id:met-d-IDL_PL	TRUE	reported	igd	29.9725
9187242	8	0.0421882	3.69999e-11	NA	0.00662672	met-d-IDL_PL	rs1461729	G	A	0.899229	Phospholipids in IDL || id:met-d-IDL_PL	TRUE	reported	igd	37.1315
126506694	8	-0.0498023	1.99986e-35	NA	0.00413828	met-d-IDL_PL	rs112875651	A	G	0.392383	Phospholipids in IDL || id:met-d-IDL_PL	TRUE	reported	igd	136.26
116658583	8	-0.0253067	1.7e-08	NA	0.00445456	met-d-IDL_PL	rs2737245	T	G	0.278598	Phospholipids in IDL || id:met-d-IDL_PL	TRUE	reported	igd	29.6315
59385919	8	-0.0227509	2.80001e-08	NA	0.00422403	met-d-IDL_PL	rs2326077	T	C	0.663239	Phospholipids in IDL || id:met-d-IDL_PL	TRUE	reported	igd	26.6136
136149711	9	0.0593406	1.50003e-31	NA	0.00515519	met-d-IDL_PL	rs115478735	T	A	0.18331	Phospholipids in IDL || id:met-d-IDL_PL	TRUE	reported	igd	121.456
107661742	9	-0.0262898	2.5e-08	NA	0.00452505	met-d-IDL_PL	rs2740488	C	A	0.265313	Phospholipids in IDL || id:met-d-IDL_PL	TRUE	reported	igd	31.0147
113921825	10	-0.0302305	3.40017e-12	NA	0.00443908	met-d-IDL_PL	rs2792735	A	G	0.720334	Phospholipids in IDL || id:met-d-IDL_PL	TRUE	reported	igd	42.3876
64934548	10	0.0248917	4.79954e-11	NA	0.0039903	met-d-IDL_PL	rs10822145	T	C	0.476844	Phospholipids in IDL || id:met-d-IDL_PL	TRUE	reported	igd	35.5849
126223122	11	0.0543929	3.69999e-10	NA	0.00861722	met-d-IDL_PL	rs112819436	G	A	0.05698	Phospholipids in IDL || id:met-d-IDL_PL	TRUE	reported	igd	36.6
61557826	11	-0.0740937	6.4998e-75	NA	0.0041881	met-d-IDL_PL	rs102274	C	T	0.343862	Phospholipids in IDL || id:met-d-IDL_PL	TRUE	reported	igd	285.781
5701074	11	0.044869	1.6e-09	NA	0.00776231	met-d-IDL_PL	rs11601507	A	C	0.069166	Phospholipids in IDL || id:met-d-IDL_PL	TRUE	reported	igd	29.8391
112007756	12	0.0280636	1.69981e-12	NA	0.00399206	met-d-IDL_PL	rs653178	T	C	0.51605	Phospholipids in IDL || id:met-d-IDL_PL	TRUE	reported	igd	45.2861
9133256	12	0.0274302	3.89996e-08	NA	0.00478511	met-d-IDL_PL	rs80017394	G	A	0.224979	Phospholipids in IDL || id:met-d-IDL_PL	TRUE	reported	igd	30.2024
121426478	12	0.0351636	3.10027e-16	NA	0.00432176	met-d-IDL_PL	rs1169292	T	C	0.310508	Phospholipids in IDL || id:met-d-IDL_PL	TRUE	reported	igd	60.9584
32976654	13	-0.0271591	3.69999e-10	NA	0.0042138	met-d-IDL_PL	rs61946991	C	A	0.451642	Phospholipids in IDL || id:met-d-IDL_PL	TRUE	reported	igd	42.0594
58620695	15	0.0284105	6.20012e-13	NA	0.00415437	met-d-IDL_PL	rs261274	C	A	0.63995	Phospholipids in IDL || id:met-d-IDL_PL	TRUE	reported	igd	42.8196
58678720	15	-0.127735	1e-200	NA	0.00419699	met-d-IDL_PL	rs261290	C	T	0.654642	Phospholipids in IDL || id:met-d-IDL_PL	TRUE	reported	igd	855.311
58725839	15	0.0982959	3.99945e-110	NA	0.00439428	met-d-IDL_PL	rs633695	G	A	0.29236	Phospholipids in IDL || id:met-d-IDL_PL	TRUE	reported	igd	461.908
15054534	16	0.0293389	1.5e-09	NA	0.00479631	met-d-IDL_PL	rs56015824	A	T	0.654364	Phospholipids in IDL || id:met-d-IDL_PL	TRUE	reported	igd	44.8239
72079657	16	-0.0348589	2.49977e-12	NA	0.00506115	met-d-IDL_PL	rs77303550	T	C	0.192707	Phospholipids in IDL || id:met-d-IDL_PL	TRUE	reported	igd	43.5246
45766771	17	0.030365	3.10027e-15	NA	0.00401519	met-d-IDL_PL	rs56325564	A	G	0.482712	Phospholipids in IDL || id:met-d-IDL_PL	TRUE	reported	igd	53.0129
67191270	17	-0.0411825	2.80027e-12	NA	0.00594646	met-d-IDL_PL	rs72631343	G	C	0.129021	Phospholipids in IDL || id:met-d-IDL_PL	TRUE	reported	igd	43.8807
41926126	17	-0.0789274	2.99985e-12	NA	0.0114114	met-d-IDL_PL	rs72836561	T	C	0.031483	Phospholipids in IDL || id:met-d-IDL_PL	TRUE	reported	igd	43.734
67081278	17	0.162378	7.19946e-34	NA	0.0134019	met-d-IDL_PL	rs77542162	G	A	0.022667	Phospholipids in IDL || id:met-d-IDL_PL	TRUE	reported	igd	134.59
64195431	17	0.0814502	8.80035e-13	NA	0.0112658	met-d-IDL_PL	rs75003668	G	A	0.033359	Phospholipids in IDL || id:met-d-IDL_PL	TRUE	reported	igd	49.2565
47109955	18	0.144345	5.70033e-17	NA	0.0174106	met-d-IDL_PL	rs77960347	G	A	0.013239	Phospholipids in IDL || id:met-d-IDL_PL	TRUE	reported	igd	62.679
47160953	18	0.0337866	1.20005e-11	NA	0.00523523	met-d-IDL_PL	rs7241918	T	G	0.822907	Phospholipids in IDL || id:met-d-IDL_PL	TRUE	reported	igd	38.3001
45358353	19	0.0484673	6.59933e-35	NA	0.00403091	met-d-IDL_PL	rs10410835	C	T	0.523084	Phospholipids in IDL || id:met-d-IDL_PL	TRUE	reported	igd	135.031
45254168	19	0.0493139	2.29985e-17	NA	0.00597351	met-d-IDL_PL	rs8103315	A	C	0.135789	Phospholipids in IDL || id:met-d-IDL_PL	TRUE	reported	igd	65.7182
11197261	19	-0.157386	9.7051e-150	NA	0.00611978	met-d-IDL_PL	rs12151108	A	G	0.119677	Phospholipids in IDL || id:met-d-IDL_PL	TRUE	reported	igd	603.771
45173951	19	-0.115441	7.00003e-37	NA	0.00923321	met-d-IDL_PL	rs28807203	C	A	0.049209	Phospholipids in IDL || id:met-d-IDL_PL	TRUE	reported	igd	143.683
45413233	19	-0.45812	1e-200	NA	0.00733338	met-d-IDL_PL	rs1065853	T	G	0.080584	Phospholipids in IDL || id:met-d-IDL_PL	TRUE	reported	igd	3693.64
11227480	19	0.0316563	5.50047e-15	NA	0.00405512	met-d-IDL_PL	rs2738447	C	A	0.59317	Phospholipids in IDL || id:met-d-IDL_PL	TRUE	reported	igd	55.6849
19379549	19	-0.0861124	1.59993e-30	NA	0.00757949	met-d-IDL_PL	rs58542926	T	C	0.074402	Phospholipids in IDL || id:met-d-IDL_PL	TRUE	reported	igd	117.651
45215081	19	-0.110996	2.39994e-15	NA	0.0141513	met-d-IDL_PL	rs111278137	A	G	0.021615	Phospholipids in IDL || id:met-d-IDL_PL	TRUE	reported	igd	59.9958
45412955	19	0.14729	1.9002e-36	NA	0.0121597	met-d-IDL_PL	rs1081105	C	A	0.027622	Phospholipids in IDL || id:met-d-IDL_PL	TRUE	reported	igd	134.263
17844684	20	-0.0277712	1.80011e-12	NA	0.00420838	met-d-IDL_PL	rs2618566	T	G	0.660287	Phospholipids in IDL || id:met-d-IDL_PL	TRUE	reported	igd	39.829
39186590	20	-0.0252288	4.20001e-09	NA	0.00430807	met-d-IDL_PL	rs6102034	G	C	0.323219	Phospholipids in IDL || id:met-d-IDL_PL	TRUE	reported	igd	32.0534
39678289	20	0.0217074	8.50002e-09	NA	0.0039914	met-d-IDL_PL	rs6016505	T	C	0.549535	Phospholipids in IDL || id:met-d-IDL_PL	TRUE	reported	igd	26.8527
44589970	20	-0.0462776	1.20005e-20	NA	0.00512785	met-d-IDL_PL	rs6073971	T	C	0.186158	Phospholipids in IDL || id:met-d-IDL_PL	TRUE	reported	igd	74.724
161194641	1	-0.0311459	3.40017e-14	NA	0.0042818	met-d-IDL_PL_pct	rs4656292	G	A	0.619566	Phospholipids to total lipids ratio in IDL || id:met-d-IDL_PL_pct	TRUE	reported	igd	52.648
39713860	1	0.035915	1.20005e-12	NA	0.0051036	met-d-IDL_PL_pct	rs16826000	T	G	0.209266	Phospholipids to total lipids ratio in IDL || id:met-d-IDL_PL_pct	TRUE	reported	igd	49.1452
220970028	1	-0.0312513	2.39994e-12	NA	0.0045434	met-d-IDL_PL_pct	rs2642438	G	A	0.703836	Phospholipids to total lipids ratio in IDL || id:met-d-IDL_PL_pct	TRUE	reported	igd	46.8739
230302838	1	0.0319395	3.90032e-14	NA	0.00430355	met-d-IDL_PL_pct	rs59484402	C	CT	0.388312	Phospholipids to total lipids ratio in IDL || id:met-d-IDL_PL_pct	TRUE	reported	igd	55.7946
150940625	1	-0.0407142	2.80027e-16	NA	0.00500608	met-d-IDL_PL_pct	rs267738	G	T	0.219647	Phospholipids to total lipids ratio in IDL || id:met-d-IDL_PL_pct	TRUE	reported	igd	65.4289
21276008	2	-0.0606734	4.39997e-09	NA	0.0101877	met-d-IDL_PL_pct	rs72902579	C	T	0.04314	Phospholipids to total lipids ratio in IDL || id:met-d-IDL_PL_pct	TRUE	reported	igd	34.9842
211540507	2	0.0253451	3.69999e-08	NA	0.00446487	met-d-IDL_PL_pct	rs1047891	A	C	0.314995	Phospholipids to total lipids ratio in IDL || id:met-d-IDL_PL_pct	TRUE	reported	igd	31.9095
21226560	2	0.138931	3.39625e-164	NA	0.00511041	met-d-IDL_PL_pct	rs2678379	G	A	0.793824	Phospholipids to total lipids ratio in IDL || id:met-d-IDL_PL_pct	TRUE	reported	igd	731.692
135926622	3	0.0506284	1.20005e-24	NA	0.00495201	met-d-IDL_PL_pct	rs645040	T	G	0.773093	Phospholipids to total lipids ratio in IDL || id:met-d-IDL_PL_pct	TRUE	reported	igd	103.579
103146890	4	0.0435456	1.89998e-08	NA	0.00773254	met-d-IDL_PL_pct	rs35518360	T	A	0.082733	Phospholipids to total lipids ratio in IDL || id:met-d-IDL_PL_pct	TRUE	reported	igd	33.1286
156380067	5	0.034551	1e-15	NA	0.00437064	met-d-IDL_PL_pct	rs4704727	G	T	0.658866	Phospholipids to total lipids ratio in IDL || id:met-d-IDL_PL_pct	TRUE	reported	igd	61.7862
32559563	6	0.0762867	1.79999e-10	NA	0.0119449	met-d-IDL_PL_pct	rs73729333	G	A	0.033326	Phospholipids to total lipids ratio in IDL || id:met-d-IDL_PL_pct	TRUE	reported	igd	43.1657
32594384	6	0.065088	4.60002e-10	NA	0.0105538	met-d-IDL_PL_pct	rs114741460	T	C	0.046569	Phospholipids to total lipids ratio in IDL || id:met-d-IDL_PL_pct	TRUE	reported	igd	43.3078
32518488	6	0.09526	3.2e-08	NA	0.0170904	met-d-IDL_PL_pct	rs114473447	A	G	0.021276	Phospholipids to total lipids ratio in IDL || id:met-d-IDL_PL_pct	TRUE	reported	igd	43.5061
42905235	6	-0.0247921	4.09996e-10	NA	0.00415941	met-d-IDL_PL_pct	rs9471968	G	A	0.546124	Phospholipids to total lipids ratio in IDL || id:met-d-IDL_PL_pct	TRUE	reported	igd	35.0754
160751531	6	-0.0901345	5e-09	NA	0.0164171	met-d-IDL_PL_pct	rs9295128	T	G	0.016821	Phospholipids to total lipids ratio in IDL || id:met-d-IDL_PL_pct	TRUE	reported	igd	30.9313
17978828	7	-0.0240188	9.40005e-09	NA	0.00417678	met-d-IDL_PL_pct	rs56287412	C	T	0.507997	Phospholipids to total lipids ratio in IDL || id:met-d-IDL_PL_pct	TRUE	reported	igd	33.1949
73026378	7	-0.0367597	8.80035e-11	NA	0.00563143	met-d-IDL_PL_pct	rs17145750	T	C	0.161703	Phospholipids to total lipids ratio in IDL || id:met-d-IDL_PL_pct	TRUE	reported	igd	42.1729
19830921	8	-0.129401	1.10002e-96	NA	0.00628191	met-d-IDL_PL_pct	rs10096633	T	C	0.123912	Phospholipids to total lipids ratio in IDL || id:met-d-IDL_PL_pct	TRUE	reported	igd	419.887
9183596	8	-0.078644	1.10002e-28	NA	0.00723841	met-d-IDL_PL_pct	rs4841132	G	A	0.909149	Phospholipids to total lipids ratio in IDL || id:met-d-IDL_PL_pct	TRUE	reported	igd	117.694
19773155	8	0.136192	1.10002e-16	NA	0.0156459	met-d-IDL_PL_pct	rs144503444	C	T	0.018253	Phospholipids to total lipids ratio in IDL || id:met-d-IDL_PL_pct	TRUE	reported	igd	76.5492
19750044	8	0.0531519	4.70002e-08	NA	0.0101988	met-d-IDL_PL_pct	rs59347135	G	C	0.045804	Phospholipids to total lipids ratio in IDL || id:met-d-IDL_PL_pct	TRUE	reported	igd	28.425
107589255	9	-0.075216	1.40001e-09	NA	0.0123362	met-d-IDL_PL_pct	rs2066718	T	C	0.029063	Phospholipids to total lipids ratio in IDL || id:met-d-IDL_PL_pct	TRUE	reported	igd	36.7541
113921825	10	0.043816	8.49963e-22	NA	0.00461698	met-d-IDL_PL_pct	rs2792735	A	G	0.720334	Phospholipids to total lipids ratio in IDL || id:met-d-IDL_PL_pct	TRUE	reported	igd	89.082
65316437	10	-0.0332978	5.19996e-16	NA	0.00414658	met-d-IDL_PL_pct	rs74502455	G	C	0.480331	Phospholipids to total lipids ratio in IDL || id:met-d-IDL_PL_pct	TRUE	reported	igd	63.7314
75451281	11	0.0613381	6.4003e-27	NA	0.00570039	met-d-IDL_PL_pct	rs559355	T	A	0.157985	Phospholipids to total lipids ratio in IDL || id:met-d-IDL_PL_pct	TRUE	reported	igd	115.304
116916060	11	0.190478	3.19963e-20	NA	0.0209837	met-d-IDL_PL_pct	rs144018203	C	G	0.010654	Phospholipids to total lipids ratio in IDL || id:met-d-IDL_PL_pct	TRUE	reported	igd	88.0841
10358628	11	-0.0257274	4.79999e-09	NA	0.0043358	met-d-IDL_PL_pct	rs7944291	C	T	0.383319	Phospholipids to total lipids ratio in IDL || id:met-d-IDL_PL_pct	TRUE	reported	igd	36.0216
116648917	11	-0.0864379	7.70016e-47	NA	0.00610962	met-d-IDL_PL_pct	rs964184	C	G	0.867255	Phospholipids to total lipids ratio in IDL || id:met-d-IDL_PL_pct	TRUE	reported	igd	198.306
117095283	11	-0.075497	3.90032e-21	NA	0.00825694	met-d-IDL_PL_pct	rs59781045	T	C	0.068064	Phospholipids to total lipids ratio in IDL || id:met-d-IDL_PL_pct	TRUE	reported	igd	83.2706
78139279	11	-0.0346912	3.29997e-10	NA	0.00552258	met-d-IDL_PL_pct	rs1355921	T	C	0.170512	Phospholipids to total lipids ratio in IDL || id:met-d-IDL_PL_pct	TRUE	reported	igd	39.1892
43726625	15	0.139483	1.29987e-27	NA	0.0131012	met-d-IDL_PL_pct	rs150844304	C	A	0.025676	Phospholipids to total lipids ratio in IDL || id:met-d-IDL_PL_pct	TRUE	reported	igd	112.127
58568394	15	-0.0333775	3.50026e-15	NA	0.00423405	met-d-IDL_PL_pct	rs77732800	G	T	0.483184	Phospholipids to total lipids ratio in IDL || id:met-d-IDL_PL_pct	TRUE	reported	igd	64.0638
58683366	15	-0.125025	2.19786e-190	NA	0.00425509	met-d-IDL_PL_pct	rs1532085	G	A	0.613957	Phospholipids to total lipids ratio in IDL || id:met-d-IDL_PL_pct	TRUE	reported	igd	859.037
58723939	15	0.154332	1e-200	NA	0.00501108	met-d-IDL_PL_pct	rs2070895	A	G	0.218687	Phospholipids to total lipids ratio in IDL || id:met-d-IDL_PL_pct	TRUE	reported	igd	944.331
58833993	15	0.0846327	4.19952e-13	NA	0.0123891	met-d-IDL_PL_pct	rs6078	A	G	0.028854	Phospholipids to total lipids ratio in IDL || id:met-d-IDL_PL_pct	TRUE	reported	igd	46.2121
72078043	16	-0.0441588	1.29987e-15	NA	0.00566083	met-d-IDL_PL_pct	rs763665	T	C	0.159811	Phospholipids to total lipids ratio in IDL || id:met-d-IDL_PL_pct	TRUE	reported	igd	60.2921
965517	16	-0.0487739	2.80001e-10	NA	0.00755751	met-d-IDL_PL_pct	rs146615088	T	C	0.082307	Phospholipids to total lipids ratio in IDL || id:met-d-IDL_PL_pct	TRUE	reported	igd	41.3695
51436882	16	-0.0436364	1.6e-08	NA	0.00792659	met-d-IDL_PL_pct	rs17616063	G	A	0.074254	Phospholipids to total lipids ratio in IDL || id:met-d-IDL_PL_pct	TRUE	reported	igd	30.1327
7079846	17	-0.0263862	1.7e-09	NA	0.00443138	met-d-IDL_PL_pct	rs142122735	C	CCACA	0.647246	Phospholipids to total lipids ratio in IDL || id:met-d-IDL_PL_pct	TRUE	reported	igd	36.5972
41926126	17	0.0734715	2.30001e-09	NA	0.0118695	met-d-IDL_PL_pct	rs72836561	T	C	0.031483	Phospholipids to total lipids ratio in IDL || id:met-d-IDL_PL_pct	TRUE	reported	igd	37.8947
47109955	18	-0.126476	4.19952e-12	NA	0.0181057	met-d-IDL_PL_pct	rs77960347	G	A	0.013239	Phospholipids to total lipids ratio in IDL || id:met-d-IDL_PL_pct	TRUE	reported	igd	48.1149
47158186	18	-0.0303536	4.39997e-09	NA	0.00537568	met-d-IDL_PL_pct	rs10438978	C	T	0.817775	Phospholipids to total lipids ratio in IDL || id:met-d-IDL_PL_pct	TRUE	reported	igd	31.6079
8429323	19	-0.16212	8.10028e-29	NA	0.014849	met-d-IDL_PL_pct	rs116843064	A	G	0.019852	Phospholipids to total lipids ratio in IDL || id:met-d-IDL_PL_pct	TRUE	reported	igd	117.823
45173951	19	0.101514	1.10002e-25	NA	0.00961546	met-d-IDL_PL_pct	rs28807203	C	A	0.049209	Phospholipids to total lipids ratio in IDL || id:met-d-IDL_PL_pct	TRUE	reported	igd	111.075
45215081	19	0.104025	4.70002e-13	NA	0.0147371	met-d-IDL_PL_pct	rs111278137	A	G	0.021615	Phospholipids to total lipids ratio in IDL || id:met-d-IDL_PL_pct	TRUE	reported	igd	52.6931
45357939	19	-0.0273722	2.99985e-11	NA	0.0041975	met-d-IDL_PL_pct	rs2927468	G	A	0.523267	Phospholipids to total lipids ratio in IDL || id:met-d-IDL_PL_pct	TRUE	reported	igd	43.0324
45254168	19	-0.0535808	1.69981e-16	NA	0.00622081	met-d-IDL_PL_pct	rs8103315	A	C	0.135789	Phospholipids to total lipids ratio in IDL || id:met-d-IDL_PL_pct	TRUE	reported	igd	77.5908
45413233	19	0.427371	1e-200	NA	0.00763697	met-d-IDL_PL_pct	rs1065853	T	G	0.080584	Phospholipids to total lipids ratio in IDL || id:met-d-IDL_PL_pct	TRUE	reported	igd	3201.12
44554015	20	-0.100539	8.30042e-82	NA	0.00533511	met-d-IDL_PL_pct	rs6065906	C	T	0.185854	Phospholipids to total lipids ratio in IDL || id:met-d-IDL_PL_pct	TRUE	reported	igd	353.093
44324730	22	0.055538	5.40008e-30	NA	0.00503071	met-d-IDL_PL_pct	rs738408	T	C	0.216551	Phospholipids to total lipids ratio in IDL || id:met-d-IDL_PL_pct	TRUE	reported	igd	120.565
27262545	1	0.079348	1.7e-10	NA	0.0123553	met-d-IDL_TG	rs182050989	T	C	0.028141	Triglycerides in IDL || id:met-d-IDL_TG	TRUE	reported	igd	39.6441
109818306	1	0.0485631	4.19952e-25	NA	0.00490321	met-d-IDL_TG	rs629301	T	G	0.778046	Triglycerides in IDL || id:met-d-IDL_TG	TRUE	reported	igd	93.8101
230302838	1	0.0310312	5.70033e-14	NA	0.00423422	met-d-IDL_TG	rs59484402	C	CT	0.388312	Triglycerides in IDL || id:met-d-IDL_TG	TRUE	reported	igd	52.6649
62963914	1	0.0705358	1e-62	NA	0.00426363	met-d-IDL_TG	rs1168034	C	G	0.644683	Triglycerides in IDL || id:met-d-IDL_TG	TRUE	reported	igd	262.898
27730940	2	-0.0937313	5.00035e-116	NA	0.00416732	met-d-IDL_TG	rs1260326	C	T	0.603982	Triglycerides in IDL || id:met-d-IDL_TG	TRUE	reported	igd	485.682
165528624	2	-0.0353931	3.59998e-18	NA	0.00417782	met-d-IDL_TG	rs1128249	T	G	0.391999	Triglycerides in IDL || id:met-d-IDL_TG	TRUE	reported	igd	68.7544
21205502	2	-0.0769878	3.19963e-58	NA	0.00484919	met-d-IDL_TG	rs4564803	T	G	0.22815	Triglycerides in IDL || id:met-d-IDL_TG	TRUE	reported	igd	240.724
227123086	2	0.0281059	6.4003e-11	NA	0.00422797	met-d-IDL_TG	rs1515108	T	C	0.635491	Triglycerides in IDL || id:met-d-IDL_TG	TRUE	reported	igd	42.1295
21530659	2	-0.032662	1.39991e-15	NA	0.00416357	met-d-IDL_TG	rs60960031	A	G	0.402844	Triglycerides in IDL || id:met-d-IDL_TG	TRUE	reported	igd	59.0946
169919751	2	0.0234578	6.49995e-09	NA	0.00412624	met-d-IDL_TG	rs6715200	T	A	0.449696	Triglycerides in IDL || id:met-d-IDL_TG	TRUE	reported	igd	31.3494
170692496	3	0.0427472	6.4998e-13	NA	0.00618326	met-d-IDL_TG	rs7646100	T	C	0.124764	Triglycerides in IDL || id:met-d-IDL_TG	TRUE	reported	igd	45.9428
135965888	3	0.0500208	1.10002e-26	NA	0.00483534	met-d-IDL_TG	rs523118	G	T	0.767024	Triglycerides in IDL || id:met-d-IDL_TG	TRUE	reported	igd	102.997
87976359	4	0.033955	2.80027e-16	NA	0.00418805	met-d-IDL_TG	rs1471251	T	A	0.397126	Triglycerides in IDL || id:met-d-IDL_TG	TRUE	reported	igd	63.5648
69324066	4	-0.0281989	1e-10	NA	0.0045222	met-d-IDL_TG	rs34327193	T	TA	0.677135	Triglycerides in IDL || id:met-d-IDL_TG	TRUE	reported	igd	40.0245
77414144	4	0.024722	1.29999e-10	NA	0.00409922	met-d-IDL_TG	rs10008637	C	T	0.461937	Triglycerides in IDL || id:met-d-IDL_TG	TRUE	reported	igd	34.9728
156443066	5	0.0445543	1.39991e-27	NA	0.00425759	met-d-IDL_TG	rs4704834	G	A	0.644037	Triglycerides in IDL || id:met-d-IDL_TG	TRUE	reported	igd	104.835
55857025	5	-0.0454579	7.10068e-19	NA	0.00520176	met-d-IDL_TG	rs11429307	G	GT	0.808481	Triglycerides in IDL || id:met-d-IDL_TG	TRUE	reported	igd	73.6874
32592219	6	0.0398496	1.10002e-21	NA	0.00415849	met-d-IDL_TG	rs9271642	G	A	0.592707	Triglycerides in IDL || id:met-d-IDL_TG	TRUE	reported	igd	88.2964
160521885	6	0.0674386	3.10027e-20	NA	0.00780617	met-d-IDL_TG	rs146203232	T	C	0.07466	Triglycerides in IDL || id:met-d-IDL_TG	TRUE	reported	igd	72.3593
139834012	6	-0.0320838	4.19952e-14	NA	0.00422124	met-d-IDL_TG	rs632057	G	T	0.627779	Triglycerides in IDL || id:met-d-IDL_TG	TRUE	reported	igd	55.3864
31303922	6	0.0289744	5.1e-09	NA	0.00423328	met-d-IDL_TG	rs28752924	C	T	0.445527	Triglycerides in IDL || id:met-d-IDL_TG	TRUE	reported	igd	47.7505
160255934	6	0.0299834	4.20001e-08	NA	0.0058926	met-d-IDL_TG	rs73030808	A	G	0.141312	Triglycerides in IDL || id:met-d-IDL_TG	TRUE	reported	igd	25.1123
161111700	6	-0.158728	2.80027e-22	NA	0.0172159	met-d-IDL_TG	rs186696265	T	C	0.014352	Triglycerides in IDL || id:met-d-IDL_TG	TRUE	reported	igd	82.0854
1090505	7	-0.0369058	1.9002e-13	NA	0.0049565	met-d-IDL_TG	rs12701713	A	G	0.216732	Triglycerides in IDL || id:met-d-IDL_TG	TRUE	reported	igd	53.24
72823777	7	0.0865049	2.80001e-09	NA	0.0150443	met-d-IDL_TG	rs42125	G	A	0.023006	Triglycerides in IDL || id:met-d-IDL_TG	TRUE	reported	igd	38.7236
73037366	7	-0.075843	7.00003e-50	NA	0.00508361	met-d-IDL_TG	rs55747707	A	G	0.203628	Triglycerides in IDL || id:met-d-IDL_TG	TRUE	reported	igd	215.085
19830921	8	-0.119386	6.70039e-87	NA	0.00617908	met-d-IDL_TG	rs10096633	T	C	0.123912	Triglycerides in IDL || id:met-d-IDL_TG	TRUE	reported	igd	357.214
18272881	8	-0.0354677	7.39946e-14	NA	0.00491265	met-d-IDL_TG	rs1495741	A	G	0.779137	Triglycerides in IDL || id:met-d-IDL_TG	TRUE	reported	igd	49.8432
126631799	8	0.0299659	4.09996e-09	NA	0.0050115	met-d-IDL_TG	rs3860847	A	G	0.212511	Triglycerides in IDL || id:met-d-IDL_TG	TRUE	reported	igd	34.596
59371725	8	-0.024394	3.2e-08	NA	0.00434143	met-d-IDL_TG	rs7826120	C	T	0.666614	Triglycerides in IDL || id:met-d-IDL_TG	TRUE	reported	igd	30.4451
19773155	8	0.133347	4.00037e-17	NA	0.0153897	met-d-IDL_TG	rs144503444	C	T	0.018253	Triglycerides in IDL || id:met-d-IDL_TG	TRUE	reported	igd	73.3824
116657911	8	-0.0293727	1.09999e-09	NA	0.00454606	met-d-IDL_TG	rs2721961	G	T	0.280826	Triglycerides in IDL || id:met-d-IDL_TG	TRUE	reported	igd	40.1167
126506694	8	-0.0952884	1.69824e-118	NA	0.00423343	met-d-IDL_TG	rs112875651	A	G	0.392383	Triglycerides in IDL || id:met-d-IDL_TG	TRUE	reported	igd	500.402
107665978	9	-0.0370166	1.89998e-09	NA	0.00622158	met-d-IDL_TG	rs1800978	G	C	0.123985	Triglycerides in IDL || id:met-d-IDL_TG	TRUE	reported	igd	34.2624
93641869	10	-0.0275197	4.19952e-12	NA	0.00409317	met-d-IDL_TG	rs10881987	G	A	0.527443	Triglycerides in IDL || id:met-d-IDL_TG	TRUE	reported	igd	43.4606
94823343	10	0.024567	3.79997e-10	NA	0.00415514	met-d-IDL_TG	rs12263369	T	C	0.591595	Triglycerides in IDL || id:met-d-IDL_TG	TRUE	reported	igd	33.5708
116648917	11	-0.177975	1e-200	NA	0.00601512	met-d-IDL_TG	rs964184	C	G	0.867255	Triglycerides in IDL || id:met-d-IDL_TG	TRUE	reported	igd	845.428
116714293	11	0.222452	5.10035e-28	NA	0.0215613	met-d-IDL_TG	rs141469619	G	A	0.010141	Triglycerides in IDL || id:met-d-IDL_TG	TRUE	reported	igd	114.439
117156893	11	-0.158288	2.80027e-14	NA	0.0207578	met-d-IDL_TG	rs1047964	T	G	0.010073	Triglycerides in IDL || id:met-d-IDL_TG	TRUE	reported	igd	57.5294
121420260	12	-0.0337476	5.19996e-16	NA	0.00422637	met-d-IDL_TG	rs7979473	G	A	0.612997	Triglycerides in IDL || id:met-d-IDL_TG	TRUE	reported	igd	62.2168
124460167	12	-0.0232055	3.59998e-09	NA	0.00431452	met-d-IDL_TG	rs4765127	T	G	0.334977	Triglycerides in IDL || id:met-d-IDL_TG	TRUE	reported	igd	27.6155
57650599	12	0.0382907	3.50026e-12	NA	0.00537246	met-d-IDL_TG	rs10649122	A	ATCTC	0.817537	Triglycerides in IDL || id:met-d-IDL_TG	TRUE	reported	igd	50.3586
114547372	13	0.0284646	1e-11	NA	0.00425113	met-d-IDL_TG	rs6602911	T	C	0.360032	Triglycerides in IDL || id:met-d-IDL_TG	TRUE	reported	igd	42.982
64235556	14	0.0369733	3.69999e-12	NA	0.0055759	met-d-IDL_TG	rs7157785	T	G	0.159922	Triglycerides in IDL || id:met-d-IDL_TG	TRUE	reported	igd	42.2842
58678720	15	-0.241555	1e-200	NA	0.00428563	met-d-IDL_TG	rs261290	C	T	0.654642	Triglycerides in IDL || id:met-d-IDL_TG	TRUE	reported	igd	3118.4
58833993	15	0.108314	2.19989e-19	NA	0.0121626	met-d-IDL_TG	rs6078	A	G	0.028854	Triglycerides in IDL || id:met-d-IDL_TG	TRUE	reported	igd	75.7112
58735449	15	0.0679272	1e-14	NA	0.00895465	met-d-IDL_TG	rs261337	C	T	0.05568	Triglycerides in IDL || id:met-d-IDL_TG	TRUE	reported	igd	55.8639
43726625	15	0.165983	1e-39	NA	0.0128617	met-d-IDL_TG	rs150844304	C	A	0.025676	Triglycerides in IDL || id:met-d-IDL_TG	TRUE	reported	igd	158.844
58555798	15	-0.0587273	4.79954e-38	NA	0.00460601	met-d-IDL_TG	rs16939991	G	C	0.267176	Triglycerides in IDL || id:met-d-IDL_TG	TRUE	reported	igd	155.625
58725839	15	0.184935	1e-200	NA	0.00448709	met-d-IDL_TG	rs633695	G	A	0.29236	Triglycerides in IDL || id:met-d-IDL_TG	TRUE	reported	igd	1651.86
56993886	16	-0.0327544	2.29985e-14	NA	0.00436383	met-d-IDL_TG	rs821840	G	A	0.324538	Triglycerides in IDL || id:met-d-IDL_TG	TRUE	reported	igd	54.1533
72219756	16	-0.035658	4.60045e-12	NA	0.00546374	met-d-IDL_TG	rs34417180	A	C	0.166849	Triglycerides in IDL || id:met-d-IDL_TG	TRUE	reported	igd	40.6939
1017982	16	-0.040205	1.79999e-10	NA	0.00652798	met-d-IDL_TG	rs72769438	C	T	0.110155	Triglycerides in IDL || id:met-d-IDL_TG	TRUE	reported	igd	36.478
67856469	16	0.0366457	1.09999e-08	NA	0.00648954	met-d-IDL_TG	rs368324587	A	AAG	0.879583	Triglycerides in IDL || id:met-d-IDL_TG	TRUE	reported	igd	32.7453
65825374	17	0.0306177	1.09999e-09	NA	0.00523162	met-d-IDL_TG	rs12601919	G	A	0.188897	Triglycerides in IDL || id:met-d-IDL_TG	TRUE	reported	igd	33.0663
4667972	17	-0.162256	1.10002e-12	NA	0.0223584	met-d-IDL_TG	rs75679663	A	C	0.008603	Triglycerides in IDL || id:met-d-IDL_TG	TRUE	reported	igd	51.7022
4689313	17	-0.0349326	3.2e-08	NA	0.00652409	met-d-IDL_TG	rs2279961	C	G	0.110064	Triglycerides in IDL || id:met-d-IDL_TG	TRUE	reported	igd	27.5159
8429323	19	-0.168075	2.39994e-32	NA	0.0146398	met-d-IDL_TG	rs116843064	A	G	0.019852	Triglycerides in IDL || id:met-d-IDL_TG	TRUE	reported	igd	126.647
19388500	19	-0.0793015	2.29985e-26	NA	0.00773617	met-d-IDL_TG	rs8107974	T	A	0.075555	Triglycerides in IDL || id:met-d-IDL_TG	TRUE	reported	igd	101.182
11206729	19	-0.0520718	1.20005e-17	NA	0.0061682	met-d-IDL_TG	rs17242381	C	T	0.126669	Triglycerides in IDL || id:met-d-IDL_TG	TRUE	reported	igd	69.0764
45430280	19	0.0674749	1e-56	NA	0.00438896	met-d-IDL_TG	rs5112	G	C	0.533746	Triglycerides in IDL || id:met-d-IDL_TG	TRUE	reported	igd	261.362
49261368	19	-0.0337351	1.50003e-14	NA	0.00427368	met-d-IDL_TG	rs739320	C	T	0.606678	Triglycerides in IDL || id:met-d-IDL_TG	TRUE	reported	igd	62.5347
45416178	19	0.0532743	8.60003e-31	NA	0.00480749	met-d-IDL_TG	rs483082	T	G	0.236543	Triglycerides in IDL || id:met-d-IDL_TG	TRUE	reported	igd	118.084
62692060	20	-0.0214428	4.90004e-08	NA	0.00410201	met-d-IDL_TG	rs6090040	C	A	0.52	Triglycerides in IDL || id:met-d-IDL_TG	TRUE	reported	igd	26.4193
39179822	20	0.0847395	5.00035e-14	NA	0.0119963	met-d-IDL_TG	rs1883711	C	G	0.0312	Triglycerides in IDL || id:met-d-IDL_TG	TRUE	reported	igd	49.9763
44545048	20	-0.0303991	1.50003e-11	NA	0.00471647	met-d-IDL_TG	rs4810479	T	C	0.750222	Triglycerides in IDL || id:met-d-IDL_TG	TRUE	reported	igd	39.8686
40554355	21	0.0247576	2.39999e-09	NA	0.00412373	met-d-IDL_TG	rs4817999	A	C	0.565947	Triglycerides in IDL || id:met-d-IDL_TG	TRUE	reported	igd	34.6642
44324855	22	0.0301823	2.69998e-10	NA	0.00497286	met-d-IDL_TG	rs3747207	A	G	0.214999	Triglycerides in IDL || id:met-d-IDL_TG	TRUE	reported	igd	35.3964
220970028	1	-0.035937	9.79941e-17	NA	0.00436906	met-d-IDL_TG_pct	rs2642438	G	A	0.703836	Triglycerides to total lipids ratio in IDL || id:met-d-IDL_TG_pct	TRUE	reported	igd	61.9921
27262545	1	0.0885002	8.10028e-14	NA	0.0120757	met-d-IDL_TG_pct	rs182050989	T	C	0.028141	Triglycerides to total lipids ratio in IDL || id:met-d-IDL_TG_pct	TRUE	reported	igd	49.321
62999675	1	0.0331038	2.60016e-15	NA	0.00416918	met-d-IDL_TG_pct	rs7534572	G	C	0.647484	Triglycerides to total lipids ratio in IDL || id:met-d-IDL_TG_pct	TRUE	reported	igd	57.5964
55505647	1	0.202951	6.4998e-42	NA	0.0151993	met-d-IDL_TG_pct	rs11591147	T	G	0.017458	Triglycerides to total lipids ratio in IDL || id:met-d-IDL_TG_pct	TRUE	reported	igd	162.838
39618556	1	0.0353747	1.39991e-13	NA	0.0048792	met-d-IDL_TG_pct	rs67408364	G	A	0.213624	Triglycerides to total lipids ratio in IDL || id:met-d-IDL_TG_pct	TRUE	reported	igd	48.402
109817590	1	0.0422392	8.10028e-19	NA	0.00479923	met-d-IDL_TG_pct	rs12740374	T	G	0.221059	Triglycerides to total lipids ratio in IDL || id:met-d-IDL_TG_pct	TRUE	reported	igd	70.7499
230302838	1	0.0419035	2.99985e-25	NA	0.00413841	met-d-IDL_TG_pct	rs59484402	C	CT	0.388312	Triglycerides to total lipids ratio in IDL || id:met-d-IDL_TG_pct	TRUE	reported	igd	96.0702
55521313	1	-0.0253914	1.7e-09	NA	0.00417531	met-d-IDL_TG_pct	rs472495	T	G	0.649117	Triglycerides to total lipids ratio in IDL || id:met-d-IDL_TG_pct	TRUE	reported	igd	33.8066
219699999	2	0.0819718	1.9002e-16	NA	0.0103283	met-d-IDL_TG_pct	rs78058190	A	G	0.0501	Triglycerides to total lipids ratio in IDL || id:met-d-IDL_TG_pct	TRUE	reported	igd	73.644
21372547	2	0.045563	4.30002e-08	NA	0.00830468	met-d-IDL_TG_pct	rs11689541	C	T	0.062037	Triglycerides to total lipids ratio in IDL || id:met-d-IDL_TG_pct	TRUE	reported	igd	27.8087
227105921	2	0.0468178	1.10002e-29	NA	0.00416115	met-d-IDL_TG_pct	rs2943650	T	C	0.644755	Triglycerides to total lipids ratio in IDL || id:met-d-IDL_TG_pct	TRUE	reported	igd	115.663
27730940	2	-0.077742	3.19963e-84	NA	0.0040769	met-d-IDL_TG_pct	rs1260326	C	T	0.603982	Triglycerides to total lipids ratio in IDL || id:met-d-IDL_TG_pct	TRUE	reported	igd	333.674
21226560	2	0.0727616	9.79941e-51	NA	0.00491718	met-d-IDL_TG_pct	rs2678379	G	A	0.793824	Triglycerides to total lipids ratio in IDL || id:met-d-IDL_TG_pct	TRUE	reported	igd	199.772
165528624	2	-0.0361419	9.3994e-20	NA	0.00408717	met-d-IDL_TG_pct	rs1128249	T	G	0.391999	Triglycerides to total lipids ratio in IDL || id:met-d-IDL_TG_pct	TRUE	reported	igd	71.6963
44074431	2	0.0328386	2.70023e-15	NA	0.00426264	met-d-IDL_TG_pct	rs4245791	T	C	0.674529	Triglycerides to total lipids ratio in IDL || id:met-d-IDL_TG_pct	TRUE	reported	igd	54.5133
3639909	2	0.0277072	2.69998e-09	NA	0.00524517	met-d-IDL_TG_pct	rs13402475	G	C	0.815963	Triglycerides to total lipids ratio in IDL || id:met-d-IDL_TG_pct	TRUE	reported	igd	26.5385
135956305	3	0.0397935	1.29987e-18	NA	0.00472265	met-d-IDL_TG_pct	rs684773	C	A	0.767067	Triglycerides to total lipids ratio in IDL || id:met-d-IDL_TG_pct	TRUE	reported	igd	65.1552
172253678	3	0.0324671	9.59997e-09	NA	0.00572799	met-d-IDL_TG_pct	rs6764884	T	G	0.143355	Triglycerides to total lipids ratio in IDL || id:met-d-IDL_TG_pct	TRUE	reported	igd	29.8008
103188709	4	0.0582468	1.29987e-14	NA	0.0076081	met-d-IDL_TG_pct	rs13107325	T	C	0.074284	Triglycerides to total lipids ratio in IDL || id:met-d-IDL_TG_pct	TRUE	reported	igd	53.7198
87985166	4	0.026298	3.40017e-11	NA	0.00409029	met-d-IDL_TG_pct	rs3775228	T	C	0.398292	Triglycerides to total lipids ratio in IDL || id:met-d-IDL_TG_pct	TRUE	reported	igd	38.1585
77414144	4	0.0241723	1.2e-09	NA	0.00400834	met-d-IDL_TG_pct	rs10008637	C	T	0.461937	Triglycerides to total lipids ratio in IDL || id:met-d-IDL_TG_pct	TRUE	reported	igd	33.4343
74472939	5	-0.0304833	9.3994e-14	NA	0.00415999	met-d-IDL_TG_pct	rs7707394	A	G	0.357078	Triglycerides to total lipids ratio in IDL || id:met-d-IDL_TG_pct	TRUE	reported	igd	49.1185
55861894	5	0.0464582	1.20005e-20	NA	0.0049706	met-d-IDL_TG_pct	rs9687846	A	G	0.201407	Triglycerides to total lipids ratio in IDL || id:met-d-IDL_TG_pct	TRUE	reported	igd	79.9542
131638817	5	0.0323012	1.40001e-09	NA	0.00542584	met-d-IDL_TG_pct	rs272838	T	C	0.166558	Triglycerides to total lipids ratio in IDL || id:met-d-IDL_TG_pct	TRUE	reported	igd	33.3441
74910870	5	-0.0395554	1.59993e-22	NA	0.00410306	met-d-IDL_TG_pct	rs984976	G	A	0.383947	Triglycerides to total lipids ratio in IDL || id:met-d-IDL_TG_pct	TRUE	reported	igd	85.2388
78432799	5	0.0253786	7.19996e-09	NA	0.00411892	met-d-IDL_TG_pct	rs71615507	GTATATA	G	0.61444	Triglycerides to total lipids ratio in IDL || id:met-d-IDL_TG_pct	TRUE	reported	igd	35.1281
161125454	6	0.0566756	1.59993e-14	NA	0.00781358	met-d-IDL_TG_pct	rs12212146	C	T	0.074301	Triglycerides to total lipids ratio in IDL || id:met-d-IDL_TG_pct	TRUE	reported	igd	50.8702
160922870	6	-0.11904	2.90001e-16	NA	0.0148027	met-d-IDL_TG_pct	rs117733303	G	A	0.0185	Triglycerides to total lipids ratio in IDL || id:met-d-IDL_TG_pct	TRUE	reported	igd	59.2497
29817617	6	-0.0291889	1.99986e-12	NA	0.00421553	met-d-IDL_TG_pct	rs2523764	G	A	0.334565	Triglycerides to total lipids ratio in IDL || id:met-d-IDL_TG_pct	TRUE	reported	igd	43.6718
139834012	6	-0.0261125	4e-10	NA	0.00412789	met-d-IDL_TG_pct	rs632057	G	T	0.627779	Triglycerides to total lipids ratio in IDL || id:met-d-IDL_TG_pct	TRUE	reported	igd	36.6824
31310627	6	0.0287785	5.60003e-09	NA	0.00494608	met-d-IDL_TG_pct	rs34733406	T	G	0.269765	Triglycerides to total lipids ratio in IDL || id:met-d-IDL_TG_pct	TRUE	reported	igd	37.5613
127454893	6	0.0498473	3.69999e-08	NA	0.00933067	met-d-IDL_TG_pct	rs72959041	A	G	0.04962	Triglycerides to total lipids ratio in IDL || id:met-d-IDL_TG_pct	TRUE	reported	igd	26.9745
161010118	6	-0.0761553	1e-25	NA	0.00739691	met-d-IDL_TG_pct	rs10455872	G	A	0.07899	Triglycerides to total lipids ratio in IDL || id:met-d-IDL_TG_pct	TRUE	reported	igd	97.1892
32579626	6	0.0333781	7.10068e-17	NA	0.00401669	met-d-IDL_TG_pct	rs28752510	A	G	0.45744	Triglycerides to total lipids ratio in IDL || id:met-d-IDL_TG_pct	TRUE	reported	igd	63.6737
43758873	6	0.0265446	6.4998e-12	NA	0.00401911	met-d-IDL_TG_pct	rs6905288	A	G	0.568549	Triglycerides to total lipids ratio in IDL || id:met-d-IDL_TG_pct	TRUE	reported	igd	39.7939
25992323	7	0.0423592	1e-15	NA	0.0054587	met-d-IDL_TG_pct	rs10642257	A	AAGGCC	0.839854	Triglycerides to total lipids ratio in IDL || id:met-d-IDL_TG_pct	TRUE	reported	igd	55.5699
17978828	7	-0.0254347	3.50002e-10	NA	0.00402131	met-d-IDL_TG_pct	rs56287412	C	T	0.507997	Triglycerides to total lipids ratio in IDL || id:met-d-IDL_TG_pct	TRUE	reported	igd	37.2252
73025975	7	-0.118105	8.10028e-90	NA	0.00594128	met-d-IDL_TG_pct	rs13234131	G	A	0.129426	Triglycerides to total lipids ratio in IDL || id:met-d-IDL_TG_pct	TRUE	reported	igd	362.866
73123473	7	0.0630342	1.39991e-12	NA	0.00926448	met-d-IDL_TG_pct	rs72555385	G	A	0.04931	Triglycerides to total lipids ratio in IDL || id:met-d-IDL_TG_pct	TRUE	reported	igd	42.8848
130445428	7	0.0202338	4.60002e-08	NA	0.00399945	met-d-IDL_TG_pct	rs35363532	C	CT	0.509625	Triglycerides to total lipids ratio in IDL || id:met-d-IDL_TG_pct	TRUE	reported	igd	23.5525
128744709	7	-0.0271792	3.19963e-11	NA	0.0040818	met-d-IDL_TG_pct	rs10225866	T	C	0.402363	Triglycerides to total lipids ratio in IDL || id:met-d-IDL_TG_pct	TRUE	reported	igd	40.8976
19819724	8	-0.172554	2.09894e-157	NA	0.00661928	met-d-IDL_TG_pct	rs328	G	C	0.10031	Triglycerides to total lipids ratio in IDL || id:met-d-IDL_TG_pct	TRUE	reported	igd	621.788
9173358	8	-0.0386477	1.80011e-22	NA	0.00402012	met-d-IDL_TG_pct	rs7012814	A	G	0.474255	Triglycerides to total lipids ratio in IDL || id:met-d-IDL_TG_pct	TRUE	reported	igd	85.7774
126629328	8	0.0240546	3.29997e-08	NA	0.00443253	met-d-IDL_TG_pct	rs4871624	G	T	0.287435	Triglycerides to total lipids ratio in IDL || id:met-d-IDL_TG_pct	TRUE	reported	igd	27.2821
19733244	8	-0.0701504	5.50047e-47	NA	0.00486262	met-d-IDL_TG_pct	rs1561748	C	G	0.267457	Triglycerides to total lipids ratio in IDL || id:met-d-IDL_TG_pct	TRUE	reported	igd	222.331
126507389	8	-0.0573612	4.40048e-42	NA	0.00434608	met-d-IDL_TG_pct	rs2954038	A	C	0.698665	Triglycerides to total lipids ratio in IDL || id:met-d-IDL_TG_pct	TRUE	reported	igd	159.651
19980272	8	0.0478797	8.99995e-10	NA	0.00784584	met-d-IDL_TG_pct	rs71205961	C	CTTTTTT	0.0889719	Triglycerides to total lipids ratio in IDL || id:met-d-IDL_TG_pct	TRUE	reported	igd	42.7823
126445055	8	0.0570488	2.69998e-09	NA	0.00928641	met-d-IDL_TG_pct	rs72647336	A	G	0.056912	Triglycerides to total lipids ratio in IDL || id:met-d-IDL_TG_pct	TRUE	reported	igd	40.2175
136141870	9	-0.0389659	2.09991e-13	NA	0.00515895	met-d-IDL_TG_pct	rs2519093	T	C	0.183745	Triglycerides to total lipids ratio in IDL || id:met-d-IDL_TG_pct	TRUE	reported	igd	52.4353
65176105	10	0.0457532	6.29941e-33	NA	0.00400682	met-d-IDL_TG_pct	rs10640079	G	GT	0.525291	Triglycerides to total lipids ratio in IDL || id:met-d-IDL_TG_pct	TRUE	reported	igd	120.265
113934384	10	0.037457	7.10068e-18	NA	0.00446569	met-d-IDL_TG_pct	rs2803619	C	G	0.724349	Triglycerides to total lipids ratio in IDL || id:met-d-IDL_TG_pct	TRUE	reported	igd	64.5107
61606642	11	0.0883223	2.19786e-103	NA	0.0041698	met-d-IDL_TG_pct	rs174580	G	A	0.351967	Triglycerides to total lipids ratio in IDL || id:met-d-IDL_TG_pct	TRUE	reported	igd	410.963
64021821	11	0.0465345	1.40001e-10	NA	0.00705683	met-d-IDL_TG_pct	rs2302263	T	C	0.088118	Triglycerides to total lipids ratio in IDL || id:met-d-IDL_TG_pct	TRUE	reported	igd	40.0608
116648917	11	-0.169978	2.09894e-190	NA	0.00588016	met-d-IDL_TG_pct	rs964184	C	G	0.867255	Triglycerides to total lipids ratio in IDL || id:met-d-IDL_TG_pct	TRUE	reported	igd	770.662
65473798	11	0.0318113	7.10068e-14	NA	0.00439511	met-d-IDL_TG_pct	rs10750766	A	C	0.70979	Triglycerides to total lipids ratio in IDL || id:met-d-IDL_TG_pct	TRUE	reported	igd	47.9955
75456581	11	0.0335073	1.6e-09	NA	0.00550144	met-d-IDL_TG_pct	rs695110	C	T	0.158046	Triglycerides to total lipids ratio in IDL || id:met-d-IDL_TG_pct	TRUE	reported	igd	34.395
116916060	11	0.247692	4.40048e-37	NA	0.0201956	met-d-IDL_TG_pct	rs144018203	C	G	0.010654	Triglycerides to total lipids ratio in IDL || id:met-d-IDL_TG_pct	TRUE	reported	igd	149.026
46931157	11	-0.0325625	4.30002e-09	NA	0.00572314	met-d-IDL_TG_pct	rs11039026	T	C	0.14309	Triglycerides to total lipids ratio in IDL || id:met-d-IDL_TG_pct	TRUE	reported	igd	29.9301
117156893	11	-0.172943	2.19989e-16	NA	0.0202921	met-d-IDL_TG_pct	rs1047964	T	G	0.010073	Triglycerides to total lipids ratio in IDL || id:met-d-IDL_TG_pct	TRUE	reported	igd	68.6818
111907431	12	-0.0281424	6.70039e-14	NA	0.003999	met-d-IDL_TG_pct	rs35350651	AC	A	0.502592	Triglycerides to total lipids ratio in IDL || id:met-d-IDL_TG_pct	TRUE	reported	igd	45.5866
64239351	14	0.0347236	1.7e-10	NA	0.00547277	met-d-IDL_TG_pct	rs12897637	C	T	0.159368	Triglycerides to total lipids ratio in IDL || id:met-d-IDL_TG_pct	TRUE	reported	igd	37.1888
58833993	15	0.0679043	9.29994e-10	NA	0.0119225	met-d-IDL_TG_pct	rs6078	A	G	0.028854	Triglycerides to total lipids ratio in IDL || id:met-d-IDL_TG_pct	TRUE	reported	igd	29.7449
58680954	15	-0.136932	1e-200	NA	0.00408993	met-d-IDL_TG_pct	rs2043085	C	T	0.61268	Triglycerides to total lipids ratio in IDL || id:met-d-IDL_TG_pct	TRUE	reported	igd	1033.26
58555798	15	-0.0367024	8.10028e-17	NA	0.0045151	met-d-IDL_TG_pct	rs16939991	G	C	0.267176	Triglycerides to total lipids ratio in IDL || id:met-d-IDL_TG_pct	TRUE	reported	igd	60.7337
58723426	15	0.163628	1e-200	NA	0.00482117	met-d-IDL_TG_pct	rs1077835	G	A	0.219721	Triglycerides to total lipids ratio in IDL || id:met-d-IDL_TG_pct	TRUE	reported	igd	1066.24
43757184	15	0.204431	4.60045e-57	NA	0.0130952	met-d-IDL_TG_pct	rs190543502	C	T	0.024112	Triglycerides to total lipids ratio in IDL || id:met-d-IDL_TG_pct	TRUE	reported	igd	226.776
81534790	16	-0.0357894	2.09991e-17	NA	0.00435009	met-d-IDL_TG_pct	rs2925979	C	T	0.69893	Triglycerides to total lipids ratio in IDL || id:met-d-IDL_TG_pct	TRUE	reported	igd	62.0667
15172118	16	-0.0287433	1.29987e-12	NA	0.00438553	met-d-IDL_TG_pct	rs11644601	C	T	0.296692	Triglycerides to total lipids ratio in IDL || id:met-d-IDL_TG_pct	TRUE	reported	igd	39.6907
76391454	17	-0.0256054	2.90001e-10	NA	0.0040905	met-d-IDL_TG_pct	rs4969179	G	T	0.603898	Triglycerides to total lipids ratio in IDL || id:met-d-IDL_TG_pct	TRUE	reported	igd	36.1064
4692559	17	-0.0337032	3.09999e-09	NA	0.00570447	met-d-IDL_TG_pct	rs2304969	T	G	0.145911	Triglycerides to total lipids ratio in IDL || id:met-d-IDL_TG_pct	TRUE	reported	igd	32.589
41926126	17	0.118021	3.90032e-25	NA	0.0114337	met-d-IDL_TG_pct	rs72836561	T	C	0.031483	Triglycerides to total lipids ratio in IDL || id:met-d-IDL_TG_pct	TRUE	reported	igd	97.8331
45173951	19	0.123221	7.8001e-41	NA	0.00923895	met-d-IDL_TG_pct	rs28807203	C	A	0.049209	Triglycerides to total lipids ratio in IDL || id:met-d-IDL_TG_pct	TRUE	reported	igd	163.731
45357939	19	-0.0468479	3.10027e-33	NA	0.00403314	met-d-IDL_TG_pct	rs2927468	G	A	0.523267	Triglycerides to total lipids ratio in IDL || id:met-d-IDL_TG_pct	TRUE	reported	igd	126.145
11209757	19	0.0654719	3.69999e-28	NA	0.0060798	met-d-IDL_TG_pct	rs141820146	CCAAA	C	0.124925	Triglycerides to total lipids ratio in IDL || id:met-d-IDL_TG_pct	TRUE	reported	igd	107.951
45820144	19	0.0763305	7.19996e-09	NA	0.0134552	met-d-IDL_TG_pct	rs17875609	T	C	0.023905	Triglycerides to total lipids ratio in IDL || id:met-d-IDL_TG_pct	TRUE	reported	igd	31.2975
45413233	19	0.496208	1e-200	NA	0.00733793	met-d-IDL_TG_pct	rs1065853	T	G	0.080584	Triglycerides to total lipids ratio in IDL || id:met-d-IDL_TG_pct	TRUE	reported	igd	4357.57
45254168	19	-0.0620765	4.19952e-24	NA	0.00597722	met-d-IDL_TG_pct	rs8103315	A	C	0.135789	Triglycerides to total lipids ratio in IDL || id:met-d-IDL_TG_pct	TRUE	reported	igd	104.171
45412955	19	-0.0696943	6.29999e-10	NA	0.0121672	met-d-IDL_TG_pct	rs1081105	C	A	0.027622	Triglycerides to total lipids ratio in IDL || id:met-d-IDL_TG_pct	TRUE	reported	igd	30.034
8429323	19	-0.234254	1.50003e-62	NA	0.0142676	met-d-IDL_TG_pct	rs116843064	A	G	0.019852	Triglycerides to total lipids ratio in IDL || id:met-d-IDL_TG_pct	TRUE	reported	igd	246.271
45215081	19	0.0904538	1.99986e-11	NA	0.0141601	met-d-IDL_TG_pct	rs111278137	A	G	0.021615	Triglycerides to total lipids ratio in IDL || id:met-d-IDL_TG_pct	TRUE	reported	igd	39.8367
44576502	20	0.0608883	1.20005e-34	NA	0.00513775	met-d-IDL_TG_pct	rs7679	C	T	0.186404	Triglycerides to total lipids ratio in IDL || id:met-d-IDL_TG_pct	TRUE	reported	igd	129.549
42958768	20	0.0605435	1.79999e-08	NA	0.0113302	met-d-IDL_TG_pct	rs116847251	A	G	0.034028	Triglycerides to total lipids ratio in IDL || id:met-d-IDL_TG_pct	TRUE	reported	igd	27.7367
12959398	20	-0.0331862	1.10002e-16	NA	0.00410061	met-d-IDL_TG_pct	rs4814176	C	T	0.608183	Triglycerides to total lipids ratio in IDL || id:met-d-IDL_TG_pct	TRUE	reported	igd	60.4332
44324855	22	0.026946	8.40001e-09	NA	0.00486438	met-d-IDL_TG_pct	rs3747207	A	G	0.214999	Triglycerides to total lipids ratio in IDL || id:met-d-IDL_TG_pct	TRUE	reported	igd	28.2109
165508389	2	-0.0299471	4.00037e-13	NA	0.00412774	met-d-Ile	rs10184004	T	C	0.406102	Isoleucine || id:met-d-Ile	TRUE	reported	igd	49.8034
27730940	2	-0.0466242	2.29985e-29	NA	0.00414357	met-d-Ile	rs1260326	C	T	0.60398	Isoleucine || id:met-d-Ile	TRUE	reported	igd	119.792
65225088	2	-0.0239757	6.59994e-09	NA	0.00413408	met-d-Ile	rs72538440	G	GC	0.575933	Isoleucine || id:met-d-Ile	TRUE	reported	igd	32.3211
89166761	4	0.0458536	1.39991e-18	NA	0.00521409	met-d-Ile	rs7656569	A	C	0.192286	Isoleucine || id:met-d-Ile	TRUE	reported	igd	75.2057
89225171	4	0.0665555	4.10015e-60	NA	0.00406977	met-d-Ile	rs10018448	G	A	0.535322	Isoleucine || id:met-d-Ile	TRUE	reported	igd	254.16
76443463	8	0.0292593	9.09997e-09	NA	0.00509188	met-d-Ile	rs2941456	A	G	0.198451	Isoleucine || id:met-d-Ile	TRUE	reported	igd	31.3505
56861458	12	-0.0413328	3.59998e-16	NA	0.00507138	met-d-Ile	rs7302925	G	A	0.801117	Isoleucine || id:met-d-Ile	TRUE	reported	igd	62.6808
70368909	16	-0.0742963	1.10002e-31	NA	0.0063428	met-d-Ile	rs12325419	A	G	0.115325	Isoleucine || id:met-d-Ile	TRUE	reported	igd	129.761
7185779	17	-0.101389	2.90001e-15	NA	0.0128414	met-d-Ile	rs117643180	A	C	0.025874	Isoleucine || id:met-d-Ile	TRUE	reported	igd	59.6623
49319664	19	0.0366418	2.29985e-19	NA	0.00407151	met-d-Ile	rs545587	C	A	0.514774	Isoleucine || id:met-d-Ile	TRUE	reported	igd	77.2361
220970028	1	0.0312295	6.4003e-16	NA	0.003983	met-d-L_HDL_C	rs2642438	G	A	0.703836	Cholesterol in large HDL || id:met-d-L_HDL_C	TRUE	reported	igd	46.8085
178526271	1	-0.0207588	3.40001e-09	NA	0.00364821	met-d-L_HDL_C	rs6681348	C	A	0.532238	Cholesterol in large HDL || id:met-d-L_HDL_C	TRUE	reported	igd	24.6969
182119332	1	-0.0336312	2.39994e-18	NA	0.00389297	met-d-L_HDL_C	rs6694102	A	G	0.320937	Cholesterol in large HDL || id:met-d-L_HDL_C	TRUE	reported	igd	56.7601
27284913	1	-0.0880323	2.09991e-12	NA	0.0120743	met-d-L_HDL_C	rs79598313	T	C	0.023202	Cholesterol in large HDL || id:met-d-L_HDL_C	TRUE	reported	igd	40.4373
40083641	1	-0.0320818	8.19974e-15	NA	0.00441916	met-d-L_HDL_C	rs61781392	A	C	0.216726	Cholesterol in large HDL || id:met-d-L_HDL_C	TRUE	reported	igd	40.2262
230301811	1	0.0428	9.20026e-33	NA	0.00372996	met-d-L_HDL_C	rs11122450	G	T	0.611466	Cholesterol in large HDL || id:met-d-L_HDL_C	TRUE	reported	igd	100.249
161193683	1	-0.0242906	2.99999e-10	NA	0.00375676	met-d-L_HDL_C	rs5082	A	G	0.620745	Cholesterol in large HDL || id:met-d-L_HDL_C	TRUE	reported	igd	31.9784
110470764	1	-0.0301229	6.80002e-10	NA	0.00508384	met-d-L_HDL_C	rs333947	A	G	0.150133	Cholesterol in large HDL || id:met-d-L_HDL_C	TRUE	reported	igd	26.6524
21237544	2	0.057989	1.10002e-37	NA	0.00448152	met-d-L_HDL_C	rs673548	A	G	0.206073	Cholesterol in large HDL || id:met-d-L_HDL_C	TRUE	reported	igd	126.761
227095876	2	-0.0426757	5.19996e-32	NA	0.00379392	met-d-L_HDL_C	rs1024137	T	G	0.646501	Cholesterol in large HDL || id:met-d-L_HDL_C	TRUE	reported	igd	95.8727
219699999	2	-0.0635141	7.8001e-11	NA	0.00941555	met-d-L_HDL_C	rs78058190	A	G	0.0501	Cholesterol in large HDL || id:met-d-L_HDL_C	TRUE	reported	igd	44.2015
242237902	2	0.0245967	1.20005e-12	NA	0.00379159	met-d-L_HDL_C	rs59104589	T	C	0.358826	Cholesterol in large HDL || id:met-d-L_HDL_C	TRUE	reported	igd	32.0442
165528876	2	0.0394659	8.80035e-28	NA	0.00372487	met-d-L_HDL_C	rs13389219	T	C	0.392528	Cholesterol in large HDL || id:met-d-L_HDL_C	TRUE	reported	igd	85.5418
27730940	2	0.0389026	7.29962e-27	NA	0.0037166	met-d-L_HDL_C	rs1260326	C	T	0.603982	Cholesterol in large HDL || id:met-d-L_HDL_C	TRUE	reported	igd	83.373
150097635	3	-0.041898	2.1e-10	NA	0.00721385	met-d-L_HDL_C	rs9844972	C	G	0.070765	Cholesterol in large HDL || id:met-d-L_HDL_C	TRUE	reported	igd	26.5733
185804583	3	-0.0307414	9.20005e-10	NA	0.00531771	met-d-L_HDL_C	rs57912727	C	A	0.13669	Cholesterol in large HDL || id:met-d-L_HDL_C	TRUE	reported	igd	25.6722
12206489	3	-0.0944799	2.99999e-10	NA	0.015022	met-d-L_HDL_C	rs11922042	C	T	0.017208	Cholesterol in large HDL || id:met-d-L_HDL_C	TRUE	reported	igd	34.755
98416900	3	-0.0188089	4.30002e-08	NA	0.0036604	met-d-L_HDL_C	rs10935473	T	G	0.442426	Cholesterol in large HDL || id:met-d-L_HDL_C	TRUE	reported	igd	20.0891
89704367	4	-0.0232494	1.40001e-09	NA	0.00373814	met-d-L_HDL_C	rs13118477	A	G	0.390377	Cholesterol in large HDL || id:met-d-L_HDL_C	TRUE	reported	igd	29.6139
171561050	4	0.0216914	4e-08	NA	0.00415298	met-d-L_HDL_C	rs2197186	C	T	0.263715	Cholesterol in large HDL || id:met-d-L_HDL_C	TRUE	reported	igd	21.0305
103188709	4	-0.0673818	5.19996e-24	NA	0.00693607	met-d-L_HDL_C	rs13107325	T	C	0.074284	Cholesterol in large HDL || id:met-d-L_HDL_C	TRUE	reported	igd	71.9026
100045141	4	-0.0242068	4.09996e-10	NA	0.00396156	met-d-L_HDL_C	rs1139490	T	C	0.696973	Cholesterol in large HDL || id:met-d-L_HDL_C	TRUE	reported	igd	28.4901
970112	4	0.0222119	2.5e-10	NA	0.00368131	met-d-L_HDL_C	rs12510382	G	A	0.459919	Cholesterol in large HDL || id:met-d-L_HDL_C	TRUE	reported	igd	28.2119
87976359	4	-0.0190229	1.79999e-09	NA	0.00373347	met-d-L_HDL_C	rs1471251	T	A	0.397126	Cholesterol in large HDL || id:met-d-L_HDL_C	TRUE	reported	igd	19.9434
75003678	5	0.0270862	2.80027e-13	NA	0.0037236	met-d-L_HDL_C	rs2307111	C	T	0.396609	Cholesterol in large HDL || id:met-d-L_HDL_C	TRUE	reported	igd	40.4227
55857025	5	0.0488089	5.50047e-28	NA	0.0046384	met-d-L_HDL_C	rs11429307	G	GT	0.808481	Cholesterol in large HDL || id:met-d-L_HDL_C	TRUE	reported	igd	84.9601
139835498	6	0.0231912	6.29941e-11	NA	0.00370118	met-d-L_HDL_C	rs17585887	C	T	0.590925	Cholesterol in large HDL || id:met-d-L_HDL_C	TRUE	reported	igd	29.9302
32586831	6	-0.0223395	1.09999e-08	NA	0.00392341	met-d-L_HDL_C	rs13191810	T	C	0.312294	Cholesterol in large HDL || id:met-d-L_HDL_C	TRUE	reported	igd	24.673
31287454	6	-0.0278739	7.00003e-13	NA	0.00396483	met-d-L_HDL_C	rs9265113	T	C	0.407629	Cholesterol in large HDL || id:met-d-L_HDL_C	TRUE	reported	igd	43.1949
34335088	6	-0.0606012	1.9002e-11	NA	0.00891456	met-d-L_HDL_C	rs147627829	A	G	0.044071	Cholesterol in large HDL || id:met-d-L_HDL_C	TRUE	reported	igd	35.6197
98583488	6	0.0241013	1.6e-10	NA	0.00373109	met-d-L_HDL_C	rs72934503	G	A	0.451393	Cholesterol in large HDL || id:met-d-L_HDL_C	TRUE	reported	igd	33.1159
43757896	6	-0.0373817	1.29987e-25	NA	0.00364445	met-d-L_HDL_C	rs998584	A	C	0.482334	Cholesterol in large HDL || id:met-d-L_HDL_C	TRUE	reported	igd	80.3588
161005389	6	-0.0594494	8.10028e-25	NA	0.00592167	met-d-L_HDL_C	rs191555775	T	A	0.106388	Cholesterol in large HDL || id:met-d-L_HDL_C	TRUE	reported	igd	77.3826
127456122	6	-0.029584	4.10015e-17	NA	0.00366393	met-d-L_HDL_C	rs9491697	G	A	0.463611	Cholesterol in large HDL || id:met-d-L_HDL_C	TRUE	reported	igd	50.1131
130437476	7	-0.0333557	4.19952e-16	NA	0.00404453	met-d-L_HDL_C	rs7810507	A	G	0.281086	Cholesterol in large HDL || id:met-d-L_HDL_C	TRUE	reported	igd	51.7686
73033559	7	0.0727414	4.79954e-43	NA	0.00540738	met-d-L_HDL_C	rs34062580	A	G	0.130287	Cholesterol in large HDL || id:met-d-L_HDL_C	TRUE	reported	igd	138.158
72879234	7	-0.0360229	1.79999e-08	NA	0.00661445	met-d-L_HDL_C	rs111432585	GT	G	0.907696	Cholesterol in large HDL || id:met-d-L_HDL_C	TRUE	reported	igd	25.0281
94953895	7	-0.0240017	1e-11	NA	0.00367683	met-d-L_HDL_C	rs705379	A	G	0.477478	Cholesterol in large HDL || id:met-d-L_HDL_C	TRUE	reported	igd	33.0888
1029585	7	-0.0322042	1.10002e-18	NA	0.00374848	met-d-L_HDL_C	rs9769088	C	T	0.390949	Cholesterol in large HDL || id:met-d-L_HDL_C	TRUE	reported	igd	56.8628
19980272	8	-0.0412625	1.6e-08	NA	0.00715559	met-d-L_HDL_C	rs71205961	C	CTTTTTT	0.0889719	Cholesterol in large HDL || id:met-d-L_HDL_C	TRUE	reported	igd	31.771
19820933	8	0.146433	9.59401e-137	NA	0.00603902	met-d-L_HDL_C	rs145391587	C	A	0.10029	Cholesterol in large HDL || id:met-d-L_HDL_C	TRUE	reported	igd	447.03
9173358	8	0.0347371	6.29941e-21	NA	0.00366644	met-d-L_HDL_C	rs7012814	A	G	0.474255	Cholesterol in large HDL || id:met-d-L_HDL_C	TRUE	reported	igd	69.2868
73435156	8	0.0236298	2e-08	NA	0.00411064	met-d-L_HDL_C	rs6993128	T	C	0.728955	Cholesterol in large HDL || id:met-d-L_HDL_C	TRUE	reported	igd	25.3964
19733244	8	0.0549433	5.60015e-35	NA	0.00443482	met-d-L_HDL_C	rs1561748	C	G	0.267457	Cholesterol in large HDL || id:met-d-L_HDL_C	TRUE	reported	igd	136.284
126500031	8	0.0399266	2.90001e-30	NA	0.00372724	met-d-L_HDL_C	rs28601761	G	C	0.420164	Cholesterol in large HDL || id:met-d-L_HDL_C	TRUE	reported	igd	89.4542
116610180	8	0.0258015	7.8001e-12	NA	0.00368134	met-d-L_HDL_C	rs2737205	C	T	0.561357	Cholesterol in large HDL || id:met-d-L_HDL_C	TRUE	reported	igd	37.7396
126629878	8	-0.0248865	3.2e-09	NA	0.00447493	met-d-L_HDL_C	rs7009450	T	G	0.210017	Cholesterol in large HDL || id:met-d-L_HDL_C	TRUE	reported	igd	23.654
107661742	9	-0.035493	7.10068e-19	NA	0.00413365	met-d-L_HDL_C	rs2740488	C	A	0.265313	Cholesterol in large HDL || id:met-d-L_HDL_C	TRUE	reported	igd	56.5424
107647019	9	0.0379862	5.30005e-10	NA	0.0058595	met-d-L_HDL_C	rs11789603	T	C	0.108813	Cholesterol in large HDL || id:met-d-L_HDL_C	TRUE	reported	igd	32.2135
15303583	9	0.0476978	3.10027e-20	NA	0.00529962	met-d-L_HDL_C	rs1215112	A	G	0.863029	Cholesterol in large HDL || id:met-d-L_HDL_C	TRUE	reported	igd	61.9297
139973820	9	0.020424	1.79999e-08	NA	0.00375658	met-d-L_HDL_C	rs7037849	T	C	0.375085	Cholesterol in large HDL || id:met-d-L_HDL_C	TRUE	reported	igd	22.5077
107586753	9	0.0293134	1.29999e-08	NA	0.005411	met-d-L_HDL_C	rs2066714	C	T	0.128934	Cholesterol in large HDL || id:met-d-L_HDL_C	TRUE	reported	igd	22.2152
113934384	10	-0.0370058	7.19946e-21	NA	0.00407102	met-d-L_HDL_C	rs2803619	C	G	0.724349	Cholesterol in large HDL || id:met-d-L_HDL_C	TRUE	reported	igd	62.965
46065451	10	0.0301683	5.70033e-13	NA	0.00426505	met-d-L_HDL_C	rs61854123	A	G	0.242667	Cholesterol in large HDL || id:met-d-L_HDL_C	TRUE	reported	igd	38.5087
113983758	10	-0.0317754	8.10009e-10	NA	0.00521353	met-d-L_HDL_C	rs60847460	T	C	0.143326	Cholesterol in large HDL || id:met-d-L_HDL_C	TRUE	reported	igd	28.5394
65191645	10	0.0214181	5.60003e-10	NA	0.00363876	met-d-L_HDL_C	rs7924036	T	G	0.504228	Cholesterol in large HDL || id:met-d-L_HDL_C	TRUE	reported	igd	26.3989
76839355	10	-0.0184774	2.5e-08	NA	0.00365368	met-d-L_HDL_C	rs7475340	G	A	0.515645	Cholesterol in large HDL || id:met-d-L_HDL_C	TRUE	reported	igd	19.6284
94839724	10	0.0279091	1.59993e-14	NA	0.00365795	met-d-L_HDL_C	rs4418728	T	G	0.450688	Cholesterol in large HDL || id:met-d-L_HDL_C	TRUE	reported	igd	44.3986
117156893	11	0.224994	2.39994e-34	NA	0.0184967	met-d-L_HDL_C	rs1047964	T	G	0.010073	Cholesterol in large HDL || id:met-d-L_HDL_C	TRUE	reported	igd	116.294
47362465	11	0.0405959	4.70002e-19	NA	0.00466994	met-d-L_HDL_C	rs10769254	C	G	0.189139	Cholesterol in large HDL || id:met-d-L_HDL_C	TRUE	reported	igd	58.2004
27507902	11	0.024951	2.30001e-09	NA	0.00429185	met-d-L_HDL_C	rs4922787	T	G	0.761596	Cholesterol in large HDL || id:met-d-L_HDL_C	TRUE	reported	igd	26.0212
61603510	11	-0.0803824	6.19441e-108	NA	0.00380598	met-d-L_HDL_C	rs174576	A	C	0.350038	Cholesterol in large HDL || id:met-d-L_HDL_C	TRUE	reported	igd	339.327
116916060	11	-0.160394	5.00035e-19	NA	0.0184088	met-d-L_HDL_C	rs144018203	C	G	0.010654	Cholesterol in large HDL || id:met-d-L_HDL_C	TRUE	reported	igd	62.4435
64004643	11	-0.0552026	1.69981e-11	NA	0.00869495	met-d-L_HDL_C	rs12294913	G	C	0.049059	Cholesterol in large HDL || id:met-d-L_HDL_C	TRUE	reported	igd	32.7288
116648917	11	0.112275	7.90679e-103	NA	0.00535991	met-d-L_HDL_C	rs964184	C	G	0.867255	Cholesterol in large HDL || id:met-d-L_HDL_C	TRUE	reported	igd	334.972
47322007	11	-0.0434576	5.40008e-23	NA	0.00445408	met-d-L_HDL_C	rs200644264	CG	C	0.788466	Cholesterol in large HDL || id:met-d-L_HDL_C	TRUE	reported	igd	72.5409
118957388	11	-0.0244378	1.09999e-10	NA	0.00383422	met-d-L_HDL_C	rs141949189	T	A	0.431973	Cholesterol in large HDL || id:met-d-L_HDL_C	TRUE	reported	igd	33.7359
75531695	11	-0.0365015	2.39999e-09	NA	0.00593392	met-d-L_HDL_C	rs10899133	T	C	0.105502	Cholesterol in large HDL || id:met-d-L_HDL_C	TRUE	reported	igd	28.9458
125265201	12	-0.0428514	5.60015e-30	NA	0.00395157	met-d-L_HDL_C	rs921919	A	G	0.669512	Cholesterol in large HDL || id:met-d-L_HDL_C	TRUE	reported	igd	93.5862
109871179	12	0.0231978	3.59998e-11	NA	0.00363484	met-d-L_HDL_C	rs7308864	G	A	0.523289	Cholesterol in large HDL || id:met-d-L_HDL_C	TRUE	reported	igd	30.9045
124496316	12	0.0318749	6.09958e-17	NA	0.00393852	met-d-L_HDL_C	rs1054852	G	A	0.377481	Cholesterol in large HDL || id:met-d-L_HDL_C	TRUE	reported	igd	54.9753
20470199	12	0.0290737	1.79999e-10	NA	0.0045941	met-d-L_HDL_C	rs11045171	G	A	0.197431	Cholesterol in large HDL || id:met-d-L_HDL_C	TRUE	reported	igd	30.834
123186381	12	0.0282251	2.39999e-10	NA	0.0045398	met-d-L_HDL_C	rs492699	C	T	0.2248	Cholesterol in large HDL || id:met-d-L_HDL_C	TRUE	reported	igd	31.9607
112083162	12	-0.0206164	5.60003e-10	NA	0.00369668	met-d-L_HDL_C	rs11065991	T	C	0.41585	Cholesterol in large HDL || id:met-d-L_HDL_C	TRUE	reported	igd	23.7679
124620185	12	0.0274189	9.79941e-12	NA	0.00380393	met-d-L_HDL_C	rs10846606	G	C	0.366524	Cholesterol in large HDL || id:met-d-L_HDL_C	TRUE	reported	igd	40.1882
125349480	12	0.037405	9.70063e-23	NA	0.00380376	met-d-L_HDL_C	rs36226283	A	G	0.358962	Cholesterol in large HDL || id:met-d-L_HDL_C	TRUE	reported	igd	74.1457
57843711	12	0.0303535	7.50067e-14	NA	0.00424118	met-d-L_HDL_C	rs2229357	A	G	0.240928	Cholesterol in large HDL || id:met-d-L_HDL_C	TRUE	reported	igd	38.7926
20582651	12	0.0239774	3.50002e-08	NA	0.00458044	met-d-L_HDL_C	rs12369443	G	A	0.199467	Cholesterol in large HDL || id:met-d-L_HDL_C	TRUE	reported	igd	21.1324
58678512	15	0.142154	1e-200	NA	0.00398591	met-d-L_HDL_C	rs10468017	T	C	0.295934	Cholesterol in large HDL || id:met-d-L_HDL_C	TRUE	reported	igd	977.268
43757184	15	-0.090186	1.10002e-14	NA	0.011937	met-d-L_HDL_C	rs190543502	C	T	0.024112	Cholesterol in large HDL || id:met-d-L_HDL_C	TRUE	reported	igd	44.0649
42091212	15	-0.0222911	3.09999e-08	NA	0.00387492	met-d-L_HDL_C	rs2925339	G	A	0.673017	Cholesterol in large HDL || id:met-d-L_HDL_C	TRUE	reported	igd	25.1724
59058720	15	-0.0460368	1.29999e-08	NA	0.00821005	met-d-L_HDL_C	rs77516617	A	G	0.052807	Cholesterol in large HDL || id:met-d-L_HDL_C	TRUE	reported	igd	24.4032
58737661	15	-0.138422	2.39883e-164	NA	0.00518871	met-d-L_HDL_C	rs488490	A	C	0.852649	Cholesterol in large HDL || id:met-d-L_HDL_C	TRUE	reported	igd	556.73
58580781	15	-0.0587438	3.90032e-45	NA	0.00441528	met-d-L_HDL_C	rs1560390	C	T	0.219676	Cholesterol in large HDL || id:met-d-L_HDL_C	TRUE	reported	igd	136.305
15148646	16	0.0297301	6.89922e-15	NA	0.00397271	met-d-L_HDL_C	rs11075253	A	C	0.295786	Cholesterol in large HDL || id:met-d-L_HDL_C	TRUE	reported	igd	42.3887
81534790	16	0.0385138	1.50003e-23	NA	0.00394474	met-d-L_HDL_C	rs2925979	C	T	0.69893	Cholesterol in large HDL || id:met-d-L_HDL_C	TRUE	reported	igd	71.882
67976320	16	-0.0908482	7.8001e-21	NA	0.0100387	met-d-L_HDL_C	rs4986970	T	A	0.033916	Cholesterol in large HDL || id:met-d-L_HDL_C	TRUE	reported	igd	62.2733
56915357	16	0.0745265	3.2e-09	NA	0.0132228	met-d-L_HDL_C	rs55779455	C	G	0.019855	Cholesterol in large HDL || id:met-d-L_HDL_C	TRUE	reported	igd	24.8823
56993324	16	0.214433	1e-200	NA	0.00386782	met-d-L_HDL_C	rs3764261	A	C	0.324423	Cholesterol in large HDL || id:met-d-L_HDL_C	TRUE	reported	igd	2367.16
57049137	16	-0.146376	1.99986e-44	NA	0.0106788	met-d-L_HDL_C	rs75911530	A	G	0.032886	Cholesterol in large HDL || id:met-d-L_HDL_C	TRUE	reported	igd	157.049
56752882	16	-0.0833273	6.59933e-11	NA	0.0125263	met-d-L_HDL_C	rs75714888	A	C	0.021625	Cholesterol in large HDL || id:met-d-L_HDL_C	TRUE	reported	igd	33.8204
57151796	16	-0.0244065	3.2e-09	NA	0.00406463	met-d-L_HDL_C	rs8058512	T	C	0.72404	Cholesterol in large HDL || id:met-d-L_HDL_C	TRUE	reported	igd	27.3992
7080316	17	0.0257103	5.99998e-09	NA	0.00462935	met-d-L_HDL_C	rs55714927	T	C	0.191001	Cholesterol in large HDL || id:met-d-L_HDL_C	TRUE	reported	igd	23.5126
37804352	17	-0.0404046	4.49997e-09	NA	0.00673637	met-d-L_HDL_C	rs12103674	C	T	0.079522	Cholesterol in large HDL || id:met-d-L_HDL_C	TRUE	reported	igd	27.5094
17682484	17	0.0308594	8.79995e-09	NA	0.00563083	met-d-L_HDL_C	rs1006656	A	G	0.880994	Cholesterol in large HDL || id:met-d-L_HDL_C	TRUE	reported	igd	22.9836
41926126	17	-0.143231	2.19989e-46	NA	0.0104242	met-d-L_HDL_C	rs72836561	T	C	0.031483	Cholesterol in large HDL || id:met-d-L_HDL_C	TRUE	reported	igd	144.15
66823805	17	-0.0465005	6.49995e-09	NA	0.00782888	met-d-L_HDL_C	rs112001035	A	G	0.059725	Cholesterol in large HDL || id:met-d-L_HDL_C	TRUE	reported	igd	27.9542
37746847	17	0.0220382	4.30002e-09	NA	0.00409413	met-d-L_HDL_C	rs4795386	G	A	0.723017	Cholesterol in large HDL || id:met-d-L_HDL_C	TRUE	reported	igd	22.3899
47126172	18	0.0614695	1e-09	NA	0.0101866	met-d-L_HDL_C	rs9955201	A	G	0.033778	Cholesterol in large HDL || id:met-d-L_HDL_C	TRUE	reported	igd	28.3891
47160953	18	0.0522362	1.80011e-28	NA	0.00478278	met-d-L_HDL_C	rs7241918	T	G	0.822907	Cholesterol in large HDL || id:met-d-L_HDL_C	TRUE	reported	igd	91.5916
57867526	18	-0.0242101	1.89998e-09	NA	0.00413279	met-d-L_HDL_C	rs688671	G	A	0.267133	Cholesterol in large HDL || id:met-d-L_HDL_C	TRUE	reported	igd	26.4156
47109955	18	0.184762	4.40048e-32	NA	0.0159059	met-d-L_HDL_C	rs77960347	G	A	0.013239	Cholesterol in large HDL || id:met-d-L_HDL_C	TRUE	reported	igd	102.729
45440529	19	0.035708	4.60045e-19	NA	0.00415214	met-d-L_HDL_C	rs73045691	A	G	0.304296	Cholesterol in large HDL || id:met-d-L_HDL_C	TRUE	reported	igd	62.1586
8429323	19	0.205507	2.60016e-57	NA	0.013059	met-d-L_HDL_C	rs116843064	A	G	0.019852	Cholesterol in large HDL || id:met-d-L_HDL_C	TRUE	reported	igd	189.443
11347493	19	-0.0463575	6.20012e-12	NA	0.00683263	met-d-L_HDL_C	rs737337	C	T	0.076791	Cholesterol in large HDL || id:met-d-L_HDL_C	TRUE	reported	igd	35.075
45413233	19	-0.0737298	2.29985e-28	NA	0.00671634	met-d-L_HDL_C	rs1065853	T	G	0.080584	Cholesterol in large HDL || id:met-d-L_HDL_C	TRUE	reported	igd	92.7709
54815577	19	0.0227259	1.2e-09	NA	0.00389191	met-d-L_HDL_C	rs759819	C	T	0.326739	Cholesterol in large HDL || id:met-d-L_HDL_C	TRUE	reported	igd	26.1541
44057418	20	0.0638814	6.1e-10	NA	0.0102968	met-d-L_HDL_C	rs74174951	A	G	0.034182	Cholesterol in large HDL || id:met-d-L_HDL_C	TRUE	reported	igd	31.0151
43008981	20	-0.073342	1.80011e-11	NA	0.01108	met-d-L_HDL_C	rs150224153	T	C	0.029238	Cholesterol in large HDL || id:met-d-L_HDL_C	TRUE	reported	igd	35.149
44563007	20	-0.168628	1e-200	NA	0.00467804	met-d-L_HDL_C	rs1057208	T	C	0.186275	Cholesterol in large HDL || id:met-d-L_HDL_C	TRUE	reported	igd	1000.61
44113286	20	-0.0580608	1.69981e-11	NA	0.00868016	met-d-L_HDL_C	rs76070947	G	C	0.046942	Cholesterol in large HDL || id:met-d-L_HDL_C	TRUE	reported	igd	34.721
21912246	22	0.0259853	4.20001e-08	NA	0.00478168	met-d-L_HDL_C	rs390387	G	A	0.812701	Cholesterol in large HDL || id:met-d-L_HDL_C	TRUE	reported	igd	23.6606
109817590	1	-0.0535507	6.70039e-31	NA	0.00468244	met-d-L_HDL_C_pct	rs12740374	T	G	0.221059	Cholesterol to total lipids ratio in large HDL || id:met-d-L_HDL_C_pct	TRUE	reported	igd	113.759
161194641	1	-0.029435	1.50003e-13	NA	0.00401729	met-d-L_HDL_C_pct	rs4656292	G	A	0.619566	Cholesterol to total lipids ratio in large HDL || id:met-d-L_HDL_C_pct	TRUE	reported	igd	47.0205
39602755	1	-0.0274572	1.29999e-09	NA	0.00474758	met-d-L_HDL_C_pct	rs67916282	A	T	0.214818	Cholesterol to total lipids ratio in large HDL || id:met-d-L_HDL_C_pct	TRUE	reported	igd	29.2738
63047987	1	0.0584517	3.59998e-47	NA	0.00407809	met-d-L_HDL_C_pct	rs11207994	T	C	0.350929	Cholesterol to total lipids ratio in large HDL || id:met-d-L_HDL_C_pct	TRUE	reported	igd	179.389
27284913	1	-0.0776566	2.39999e-09	NA	0.0129223	met-d-L_HDL_C_pct	rs79598313	T	C	0.023202	Cholesterol to total lipids ratio in large HDL || id:met-d-L_HDL_C_pct	TRUE	reported	igd	31.4645
93820684	1	-0.0237981	1.09999e-09	NA	0.00397977	met-d-L_HDL_C_pct	rs6658257	G	A	0.602146	Cholesterol to total lipids ratio in large HDL || id:met-d-L_HDL_C_pct	TRUE	reported	igd	31.2351
165528876	2	0.0439826	1.10002e-29	NA	0.00398574	met-d-L_HDL_C_pct	rs13389219	T	C	0.392528	Cholesterol to total lipids ratio in large HDL || id:met-d-L_HDL_C_pct	TRUE	reported	igd	106.261
227112754	2	-0.045196	1.50003e-29	NA	0.00405788	met-d-L_HDL_C_pct	rs2943654	T	C	0.64513	Cholesterol to total lipids ratio in large HDL || id:met-d-L_HDL_C_pct	TRUE	reported	igd	107.73
111888043	2	0.0385477	2e-09	NA	0.00647467	met-d-L_HDL_C_pct	rs72836348	A	G	0.102123	Cholesterol to total lipids ratio in large HDL || id:met-d-L_HDL_C_pct	TRUE	reported	igd	31.3668
27730940	2	0.0757377	6.70039e-83	NA	0.0039769	met-d-L_HDL_C_pct	rs1260326	C	T	0.603982	Cholesterol to total lipids ratio in large HDL || id:met-d-L_HDL_C_pct	TRUE	reported	igd	316.644
21241744	2	-0.0362387	2.99985e-12	NA	0.00511342	met-d-L_HDL_C_pct	rs12720828	T	C	0.175784	Cholesterol to total lipids ratio in large HDL || id:met-d-L_HDL_C_pct	TRUE	reported	igd	43.8072
219699999	2	-0.069973	3.59998e-11	NA	0.010075	met-d-L_HDL_C_pct	rs78058190	A	G	0.0501	Cholesterol to total lipids ratio in large HDL || id:met-d-L_HDL_C_pct	TRUE	reported	igd	53.653
44081627	2	-0.0490733	8.9e-10	NA	0.00794454	met-d-L_HDL_C_pct	rs4076834	G	T	0.064236	Cholesterol to total lipids ratio in large HDL || id:met-d-L_HDL_C_pct	TRUE	reported	igd	33.3254
150097635	3	-0.043765	3.69999e-10	NA	0.00772255	met-d-L_HDL_C_pct	rs9844972	C	G	0.070765	Cholesterol to total lipids ratio in large HDL || id:met-d-L_HDL_C_pct	TRUE	reported	igd	28.9949
12206489	3	-0.116111	6.29941e-13	NA	0.0160813	met-d-L_HDL_C_pct	rs11922042	C	T	0.017208	Cholesterol to total lipids ratio in large HDL || id:met-d-L_HDL_C_pct	TRUE	reported	igd	52.4991
49873188	3	-0.0245967	9.40005e-09	NA	0.00415928	met-d-L_HDL_C_pct	rs4519692	T	C	0.322246	Cholesterol to total lipids ratio in large HDL || id:met-d-L_HDL_C_pct	TRUE	reported	igd	30.4189
52344680	3	0.027673	4.09996e-08	NA	0.00505057	met-d-L_HDL_C_pct	rs17052058	G	A	0.180833	Cholesterol to total lipids ratio in large HDL || id:met-d-L_HDL_C_pct	TRUE	reported	igd	26.1142
3374898	4	-0.0244143	3.69999e-10	NA	0.00396439	met-d-L_HDL_C_pct	rs10937924	C	T	0.59152	Cholesterol to total lipids ratio in large HDL || id:met-d-L_HDL_C_pct	TRUE	reported	igd	33.1565
89704367	4	-0.0266632	3.50026e-11	NA	0.00400126	met-d-L_HDL_C_pct	rs13118477	A	G	0.390377	Cholesterol to total lipids ratio in large HDL || id:met-d-L_HDL_C_pct	TRUE	reported	igd	38.9522
88018991	4	-0.0283634	1.80011e-14	NA	0.00397557	met-d-L_HDL_C_pct	rs2035403	G	A	0.398324	Cholesterol to total lipids ratio in large HDL || id:met-d-L_HDL_C_pct	TRUE	reported	igd	44.3913
103188709	4	-0.0469355	3.59998e-11	NA	0.00742428	met-d-L_HDL_C_pct	rs13107325	T	C	0.074284	Cholesterol to total lipids ratio in large HDL || id:met-d-L_HDL_C_pct	TRUE	reported	igd	34.8756
55857025	5	0.0543356	4.00037e-29	NA	0.00496415	met-d-L_HDL_C_pct	rs11429307	G	GT	0.808481	Cholesterol to total lipids ratio in large HDL || id:met-d-L_HDL_C_pct	TRUE	reported	igd	105.308
75010002	5	0.0358342	1.10002e-18	NA	0.00405424	met-d-L_HDL_C_pct	rs6864091	C	T	0.362544	Cholesterol to total lipids ratio in large HDL || id:met-d-L_HDL_C_pct	TRUE	reported	igd	68.3406
74472939	5	0.0241396	1.89998e-08	NA	0.00405833	met-d-L_HDL_C_pct	rs7707394	A	G	0.357078	Cholesterol to total lipids ratio in large HDL || id:met-d-L_HDL_C_pct	TRUE	reported	igd	30.7973
161005389	6	-0.0777365	1.10002e-36	NA	0.00633515	met-d-L_HDL_C_pct	rs191555775	T	A	0.106388	Cholesterol to total lipids ratio in large HDL || id:met-d-L_HDL_C_pct	TRUE	reported	igd	132.375
31196376	6	-0.0238788	2.19999e-09	NA	0.00401269	met-d-L_HDL_C_pct	rs3130521	C	T	0.616082	Cholesterol to total lipids ratio in large HDL || id:met-d-L_HDL_C_pct	TRUE	reported	igd	31.048
43758873	6	-0.0376871	2.60016e-22	NA	0.00392224	met-d-L_HDL_C_pct	rs6905288	A	G	0.568549	Cholesterol to total lipids ratio in large HDL || id:met-d-L_HDL_C_pct	TRUE	reported	igd	80.2421
25590311	6	-0.0313675	2e-08	NA	0.00582177	met-d-L_HDL_C_pct	rs17492120	T	C	0.128254	Cholesterol to total lipids ratio in large HDL || id:met-d-L_HDL_C_pct	TRUE	reported	igd	25.3239
127454893	6	-0.0625673	2.19989e-12	NA	0.00910578	met-d-L_HDL_C_pct	rs72959041	A	G	0.04962	Cholesterol to total lipids ratio in large HDL || id:met-d-L_HDL_C_pct	TRUE	reported	igd	42.5034
32579626	6	-0.0311706	8.00018e-16	NA	0.00391988	met-d-L_HDL_C_pct	rs28752510	A	G	0.45744	Cholesterol to total lipids ratio in large HDL || id:met-d-L_HDL_C_pct	TRUE	reported	igd	55.526
139835689	6	0.0288998	2.90001e-13	NA	0.00395376	met-d-L_HDL_C_pct	rs668459	T	C	0.590334	Cholesterol to total lipids ratio in large HDL || id:met-d-L_HDL_C_pct	TRUE	reported	igd	46.5059
75044830	7	-0.0221108	2.1e-08	NA	0.00412608	met-d-L_HDL_C_pct	rs236651	A	G	0.573864	Cholesterol to total lipids ratio in large HDL || id:met-d-L_HDL_C_pct	TRUE	reported	igd	27.5223
25992323	7	-0.0399972	1.10002e-14	NA	0.00532538	met-d-L_HDL_C_pct	rs10642257	A	AAGGCC	0.839854	Cholesterol to total lipids ratio in large HDL || id:met-d-L_HDL_C_pct	TRUE	reported	igd	49.5428
72879234	7	-0.0509719	1.59993e-13	NA	0.00707893	met-d-L_HDL_C_pct	rs111432585	GT	G	0.907696	Cholesterol to total lipids ratio in large HDL || id:met-d-L_HDL_C_pct	TRUE	reported	igd	50.1218
73033559	7	0.102799	5.40008e-73	NA	0.00578709	met-d-L_HDL_C_pct	rs34062580	A	G	0.130287	Cholesterol to total lipids ratio in large HDL || id:met-d-L_HDL_C_pct	TRUE	reported	igd	276.255
130437476	7	-0.0297402	7.59976e-12	NA	0.00432854	met-d-L_HDL_C_pct	rs7810507	A	G	0.281086	Cholesterol to total lipids ratio in large HDL || id:met-d-L_HDL_C_pct	TRUE	reported	igd	41.1504
126500031	8	0.064701	1.59993e-62	NA	0.00398767	met-d-L_HDL_C_pct	rs28601761	G	C	0.420164	Cholesterol to total lipids ratio in large HDL || id:met-d-L_HDL_C_pct	TRUE	reported	igd	235.206
9173358	8	0.0315619	1.99986e-15	NA	0.00392263	met-d-L_HDL_C_pct	rs7012814	A	G	0.474255	Cholesterol to total lipids ratio in large HDL || id:met-d-L_HDL_C_pct	TRUE	reported	igd	57.1931
19733244	8	0.0551265	4.40048e-30	NA	0.0047447	met-d-L_HDL_C_pct	rs1561748	C	G	0.267457	Cholesterol to total lipids ratio in large HDL || id:met-d-L_HDL_C_pct	TRUE	reported	igd	137.196
[truncated: 13,281 more rows]

## Sheet: Table S2
Supplementary Table S2. MR estimates of blood lipids on bladder cancer.
Category	MR-Egger			Weighted median			Heterogeneity			Pleiotropy			Steiger
	OR(95% CI)	P		OR(95% CI)	P		Q(I2)	P		Intercept	P		Direction	P
Total lipids
Total lipids in very small VLDL	0.74(0.57-0.96)	0.029		0.78(0.60-1.01)	0.06		34.13(0%)	0.967		0.0047	0.583		TRUE	0
Total lipids in small LDL	0.78(0.55-1.12)	0.188		0.73(0.54-0.98)	0.038		37.39(0%)	0.589		0.0012	0.909		TRUE	0
Total lipids in medium LDL	0.86(0.58-1.28)	0.466		0.71(0.51-0.99)	0.044		34.03(0%)	0.735		-0.006	0.595		TRUE	0
Total lipids in large LDL	1.03(0.70-1.52)	0.872		0.76(0.55-1.04)	0.088		44.44(12.2%)	0.253		-0.0181	0.117		TRUE	0
Total lipids in IDL	0.83(0.59-1.16)	0.289		0.77(0.59-1.02)	0.072		40.01(0%)	0.867		-0.001	0.919		TRUE	0
Triglycerides
Triglycerides in very large HDL	0.96(0.73-1.26)	0.769		0.84(0.67-1.05)	0.13		59.52(26.1%)	0.059		-0.017	0.102		TRUE	0
Triglycerides in large HDL	0.91(0.72-1.14)	0.41		0.85(0.69-1.04)	0.121		52.16(17.6%)	0.16		-0.0089	0.352		TRUE	0
Triglycerides in IDL	0.91(0.70-1.17)	0.455		0.84(0.66-1.06)	0.147		58.33(17.7%)	0.146		-0.0075	0.412		TRUE	0
Triglycerides to total lipids ratio in very large VLDL	1.02(0.69-1.50)	0.914		1.45(1.07-1.97)	0.016		46.46(3.1%)	0.412		0.0192	0.092		TRUE	0
Triglycerides to total lipids ratio in small VLDL	1.14(0.78-1.66)	0.513		1.31(0.95-1.79)	0.096		49.91(0%)	0.517		0.0064	0.55		TRUE	0
Triglycerides to total lipids ratio in large VLDL	1.38(1.05-1.82)	0.028		1.25(0.97-1.60)	0.086		37.59(0%)	0.704		-0.0083	0.396		TRUE	0
Phospholipids
Phospholipids in very small VLDL	0.73(0.57-0.93)	0.016		0.81(0.63-1.04)	0.093		34.07(0%)	0.98		0.0077	0.341		TRUE	0
Phospholipids in medium VLDL	0.53(0.36-0.78)	0.002		0.70(0.51-0.95)	0.022		44.25(0%)	0.737		0.0239	0.018		TRUE	0
Phospholipids in IDL	0.89(0.66-1.21)	0.46		0.73(0.56-0.96)	0.026		45.87(0%)	0.677		-0.0101	0.254		TRUE	0
Phospholipids to total lipids ratio in very small VLDL	0.84(0.50-1.41)	0.518		0.84(0.59-1.18)	0.303		39.26(0%)	0.781		-0.0064	0.639		TRUE	0
Phospholipids to total lipids ratio in very large VLDL	0.59(0.35-0.97)	0.044		0.76(0.52-1.10)	0.147		43.23(14.4%)	0.223		0.015	0.277		TRUE	0
Phospholipids to total lipids ratio in medium VLDL	0.84(0.59-1.20)	0.344		0.74(0.56-0.98)	0.033		59.53(14.3%)	0.193		-0.0024	0.814		TRUE	0
Phospholipids to total lipids ratio in IDL	0.74(0.52-1.06)	0.108		0.70(0.53-0.93)	0.012		25.31(0%)	0.927		0.0009	0.944		TRUE	0
Cholesterol
Cholesterol in very small VLDL	0.80(0.60-1.06)	0.133		0.78(0.61-1.01)	0.056		42.24(0%)	0.63		-0.0037	0.675		TRUE	0
Cholesterol in small VLDL	0.67(0.46-0.97)	0.038		0.68(0.5-0.93)	0.016		42.57(0%)	0.763		0.0082	0.422		TRUE	0
Cholesterol in small LDL	0.86(0.60-1.25)	0.442		0.72(0.52-0.99)	0.041		37.66(0%)	0.62		-0.008	0.44		TRUE	0
Cholesterol in medium VLDL	0.72(0.50-1.04)	0.091		0.70(0.51-0.96)	0.027		29.05(0%)	0.821		-0.0071	0.508		TRUE	0
Cholesterol in medium LDL	0.90(0.60-1.35)	0.609		0.70(0.50-0.98)	0.038		35.88(0%)	0.656		-0.0102	0.367		TRUE	0
Total cholesterol minus HDL-C	1.04(0.71-1.53)	0.828		0.75(0.54-1.03)	0.078		47.89(12.3%)	0.246		-0.0217	0.049		TRUE	0
Total cholesterol	0.89(0.60-1.33)	0.586		0.74(0.55-1.01)	0.056		34.68(0%)	0.961		-0.0061	0.567		TRUE	0
Remnant cholesterol (non-HDL, non-LDL -cholesterol)	0.71(0.49-1.04)	0.086		0.70(0.51-0.95)	0.024		24.93(0%)	0.961		0.0029	0.781		TRUE	0
Cholesterol to total lipids ratio in very large VLDL	1.04(0.68-1.57)	0.869		0.69(0.49-0.98)	0.036		61.35(10.3%)	0.259		-0.0174	0.124		TRUE	0
Cholesterol to total lipids ratio in small VLDL	0.88(0.61-1.29)	0.523		0.73(0.54-0.99)	0.044		55.02(10.9%)	0.257		-0.0122	0.257		TRUE	0
Cholesterol to total lipids ratio in large VLDL	0.78(0.55-1.11)	0.178		0.75(0.57-1.00)	0.047		55.34(18.7%)	0.139		-0.0006	0.962		TRUE	0
Free cholesterol
Free cholesterol in very small VLDL	0.73(0.56-0.95)	0.023		0.79(0.62-1.01)	0.062		26.67(0%)	0.993		0.0041	0.639		TRUE	0
Free cholesterol in very large HDL	0.82(0.63-1.07)	0.146		0.84(0.65-1.08)	0.165		45.75 (0%)	0.927		0.0016	0.836		TRUE	0
Free cholesterol in small VLDL	0.59(0.40-0.86)	0.009		0.65(0.47-0.89)	0.007		35.40(0%)	0.788		0.0112	0.299		TRUE	0
Free cholesterol in medium VLDL	0.63(0.43-0.93)	0.024		0.67(0.49-0.92)	0.014		30.34(0%)	0.964		0.0069	0.492		TRUE	0
Total free cholesterol	0.90(0.61-1.32)	0.601		0.74(0.55-1.00)	0.047		39.34 (0%)	0.809		-0.0104	0.328		TRUE	0
Free cholesterol to total lipids ratio in very large VLDL	0.63(0.42-0.94)	0.03		0.69(0.51-0.93)	0.014		44.88(0%)	0.519		0.0144	0.214		TRUE	0
Free cholesterol to total lipids ratio in small HDL	0.86(0.71-1.04)	0.132		0.81(0.67-0.99)	0.035		54.86(0%)	0.663		-0.0021	0.788		TRUE	0
Free cholesterol to total lipids ratio in medium VLDL	0.74(0.49-1.12)	0.162		0.76(0.55-1.04)	0.083		52.74(9.0%)	0.296		0.0036	0.748		TRUE	0
Free cholesterol to total lipids ratio in large HDL	0.86(0.66-1.12)	0.266		0.80(0.63-1.02)	0.076		46.31(0%)	0.843		-0.0016	0.837		TRUE	0
Cholesteryl esters
Cholesteryl esters in VLDL	0.60(0.41-0.88)	0.013		0.66(0.49-0.88)	0.006		41.18(0%)	0.635		0.0097	0.363		TRUE	0
Cholesteryl esters in very small VLDL	0.83(0.62-1.12)	0.224		0.77(0.59-1.02)	0.068		33.57(0%)	0.895		-0.0044	0.624		TRUE	0
Cholesteryl esters in small VLDL	0.61(0.42-0.87)	0.009		0.72(0.54-0.97)	0.028		50.16(0%)	0.66		0.0174	0.079		TRUE	0
Cholesteryl esters in small LDL	0.78(0.53-1.14)	0.201		0.71(0.51-0.98)	0.038		31.17(0%)	0.84		-0.0032	0.77		TRUE	0
Cholesteryl esters in medium VLDL	0.77(0.54-1.11)	0.172		0.70(0.51-0.96)	0.029		31.49(0%)	0.858		-0.0104	0.317		TRUE	0
Cholesteryl esters in medium LDL	0.76(0.50-1.14)	0.196		0.70(0.50-0.99)	0.042		35.48 (0%)	0.751		0.0007	0.952		TRUE	0
Cholesteryl esters to total lipids ratio in very large VLDL	1.06(0.72-1.55)	0.763		0.73(0.52-1.01)	0.058		55.41(0%)	0.535		-0.0179	0.08		TRUE	0
Cholesteryl esters to total lipids ratio in small VLDL	0.84(0.61-1.17)	0.32		0.78(0.59-1.04)	0.088		62.24(18.1%)	0.135		-0.0105	0.295		TRUE	0
Cholesteryl esters to total lipids ratio in large VLDL	0.89(0.65-1.22)	0.468		0.72(0.54-0.95)	0.022		46.33(0%)	0.582		-0.0133	0.179		TRUE	0
Cholesteryl esters to total lipids ratio in IDL	1.37(1.00-1.86)	0.054		1.39(1.05-1.84)	0.02		44.88(0%)	0.561		-0.009	0.368		TRUE	0
Lipoprotein
Concentration of very small VLDL particles	0.75(0.57-0.99)	0.048		0.80(0.63-1.02)	0.067		33.08(0%)	0.938		0.0047	0.612		TRUE	0
Concentration of small LDL particles	0.70(0.49-1.02)	0.069		0.71(0.52-0.98)	0.035		37.52(0%)	0.626		0.0044	0.675		TRUE	0
Concentration of medium LDL particles	0.69(0.46-1.04)	0.088		0.72(0.52-1.02)	0.062		29.79(0%)	0.718		0.0063	0.599		TRUE	0
Concentration of LDL particles	0.83(0.58-1.20)	0.329		0.70(0.52-0.96)	0.027		35.42(0%)	0.677		-0.0081	0.444		TRUE	0
Concentration of large LDL particles	0.90(0.64-1.28)	0.573		0.76(0.56-1.03)	0.078		50.26(6.5%)	0.345		-0.0085	0.379		TRUE	0
Other
Ratio of apolipoprotein B to apolipoprotein A1	0.78(0.55-1.10)	0.165		0.77(0.56-1.05)	0.098		50.11(0%)	0.696		0.003	0.755		TRUE	0
Total fatty acids	0.92(0.61-1.37)	0.672		0.76(0.53-1.07)	0.116		41.60(0%)	0.657		-0.0083	0.431		TRUE	0
Saturated fatty acids	0.91(0.59-1.40)	0.665		0.75(0.52-1.08)	0.122		33.62(0%)	0.787		-0.0102	0.363		TRUE	0
Average diameter for HDL particles	0.89(0.67-1.18)	0.43		0.80(0.62-1.03)	0.087		62.32(0%)	0.871		-0.0056	0.445		TRUE	0
Apolipoprotein B	0.85(0.60-1.22)	0.387		0.70(0.51-0.97)	0.031		35.26(0%)	0.641		-0.011	0.297		TRUE	0

## Sheet: Table S3
Supplementary Table S5. Harmonized data for the MR analyses between smoking and bladder cancer.
SNP	effect_allele.exposure	other_allele.exposure	effect_allele.outcome	other_allele.outcome	beta.exposure	beta.outcome	eaf.exposure	eaf.outcome	remove	palindromic	ambiguous	id.outcome	pos.outcome	pval.outcome	se.outcome	outcome	mr_keep.outcome	pval_origin.outcome	data_source.outcome	chr.exposure	pos.exposure	se.exposure	pval.exposure	samplesize.exposure	id.exposure	exposure	mr_keep.exposure	pval_origin.exposure	data_source.exposure	action	mr_keep	samplesize.outcome	F
rs11725618	C	T	C	T	0.036064	-0.00441876	0.287	NA	FALSE	FALSE	FALSE	LWdDtE	66188051	0.901636	0.035752	BLCA	TRUE	reported	textfile	4	67053769	0.00615782	4.67003e-09	250822	ieu-b-142	Cigarettes smoked per day || id:ieu-b-142	TRUE	reported	igd	2	TRUE	NA	133.011
rs1579233	G	A	G	A	-0.0318201	-0.00766083	0.571	NA	FALSE	FALSE	FALSE	LWdDtE	52040618	0.819124	0.0335014	BLCA	TRUE	reported	textfile	16	52074530	0.00556452	1.06999e-08	259482	ieu-b-142	Cigarettes smoked per day || id:ieu-b-142	TRUE	reported	igd	2	TRUE	NA	123.95
rs2072659	G	C	G	C	-0.0652518	-0.023714	0.105	NA	FALSE	TRUE	TRUE	LWdDtE	154576045	0.655688	0.0531853	BLCA	TRUE	reported	textfile	1	154548521	0.00924651	1.71002e-12	225752	ieu-b-142	Cigarettes smoked per day || id:ieu-b-142	TRUE	reported	igd	2	FALSE	NA	200.023
rs2084533	T	C	T	C	0.0336406	-0.000656441	0.319	NA	FALSE	FALSE	FALSE	LWdDtE	16831428	0.984732	0.0343036	BLCA	TRUE	reported	textfile	3	16872929	0.00590094	1.22e-08	260706	ieu-b-142	Cigarettes smoked per day || id:ieu-b-142	TRUE	reported	igd	2	TRUE	NA	122.861
rs215600	A	G	A	G	-0.0492503	0.0223121	0.64	NA	FALSE	FALSE	FALSE	LWdDtE	32294030	0.524083	0.0350233	BLCA	TRUE	reported	textfile	7	32333642	0.0057525	1.10002e-17	262746	ieu-b-142	Cigarettes smoked per day || id:ieu-b-142	TRUE	reported	igd	2	TRUE	NA	279.461
rs2273500	C	T	C	T	0.0680938	0.0842413	0.159	NA	FALSE	FALSE	FALSE	LWdDtE	63355597	0.0290035	0.0385819	BLCA	TRUE	reported	textfile	20	61986949	0.00779553	2.47002e-18	252983	ieu-b-142	Cigarettes smoked per day || id:ieu-b-142	TRUE	reported	igd	2	TRUE	NA	310.086
rs2424888	A	G	A	G	0.0334848	0.0358178	0.405	NA	FALSE	FALSE	FALSE	LWdDtE	32459730	0.259392	0.0317582	BLCA	TRUE	reported	textfile	20	31047533	0.00563586	2.76001e-09	257430	ieu-b-142	Cigarettes smoked per day || id:ieu-b-142	TRUE	reported	igd	2	TRUE	NA	135.032
rs3025383	C	T	C	T	-0.0578394	-0.0635768	0.18	NA	FALSE	FALSE	FALSE	LWdDtE	133637247	0.129962	0.0419856	BLCA	TRUE	reported	textfile	9	136502369	0.00704521	2.22024e-16	256134	ieu-b-142	Cigarettes smoked per day || id:ieu-b-142	TRUE	reported	igd	2	TRUE	NA	246.887
rs34406232	A	C	A	C	-0.146992	-0.0302475	0.0259	NA	FALSE	FALSE	FALSE	LWdDtE	40799625	0.763113	0.100359	BLCA	TRUE	reported	textfile	19	41305530	0.0166972	1.33015e-18	251880	ieu-b-142	Cigarettes smoked per day || id:ieu-b-142	TRUE	reported	igd	2	TRUE	NA	272.584
rs4785587	A	G	A	G	-0.0336223	-0.0281741	0.511	NA	FALSE	FALSE	FALSE	LWdDtE	89706211	0.39275	0.032966	BLCA	TRUE	reported	textfile	16	89772619	0.00553496	1.26999e-09	254249	ieu-b-142	Cigarettes smoked per day || id:ieu-b-142	TRUE	reported	igd	2	TRUE	NA	141.178
rs56113850	C	T	C	T	0.107205	0.0124444	0.568	NA	FALSE	FALSE	FALSE	LWdDtE	40847202	0.701623	0.0324808	BLCA	TRUE	reported	textfile	19	41353107	0.00560367	1.10002e-81	243952	ieu-b-142	Cigarettes smoked per day || id:ieu-b-142	TRUE	reported	igd	2	TRUE	NA	1416.62
rs58379124	C	T	C	T	0.0669394	0.0639406	0.748	NA	FALSE	FALSE	FALSE	LWdDtE	42724060	0.0831343	0.0369004	BLCA	TRUE	reported	textfile	8	42579203	0.00650172	8.99912e-25	258370	ieu-b-142	Cigarettes smoked per day || id:ieu-b-142	TRUE	reported	igd	2	TRUE	NA	422.606
rs632811	G	A	G	A	-0.0367137	0.0253139	0.351	NA	FALSE	FALSE	FALSE	LWdDtE	58862851	0.424324	0.0316842	BLCA	TRUE	reported	textfile	15	59155050	0.00641049	1.03001e-08	214251	ieu-b-142	Cigarettes smoked per day || id:ieu-b-142	TRUE	reported	igd	2	TRUE	NA	153.465
rs73229090	A	C	A	C	0.0554895	0.00640976	0.113	NA	FALSE	FALSE	FALSE	LWdDtE	27584610	0.906477	0.0545591	BLCA	TRUE	reported	textfile	8	27442127	0.00876271	2.44e-10	255628	ieu-b-142	Cigarettes smoked per day || id:ieu-b-142	TRUE	reported	igd	2	TRUE	NA	154.251
rs7431710	A	G	A	G	-0.0349579	0.0278426	0.644	NA	FALSE	FALSE	FALSE	LWdDtE	48898150	0.40492	0.0334298	BLCA	TRUE	reported	textfile	3	48935583	0.0058102	1.81999e-09	261833	ieu-b-142	Cigarettes smoked per day || id:ieu-b-142	TRUE	reported	igd	2	TRUE	NA	140.025
rs75494138	T	C	T	C	0.0598763	-0.0674472	0.0618	NA	FALSE	FALSE	FALSE	LWdDtE	46443811	0.395435	0.0793681	BLCA	TRUE	reported	textfile	11	46465361	0.0105682	1.45001e-08	258399	ieu-b-142	Cigarettes smoked per day || id:ieu-b-142	TRUE	reported	igd	2	TRUE	NA	103.875
rs787362	A	T	A	T	0.0304766	0.0290794	0.452	NA	FALSE	TRUE	TRUE	LWdDtE	67039213	0.359324	0.0317234	BLCA	TRUE	reported	textfile	4	67904931	0.00557353	4.49997e-08	262450	ieu-b-142	Cigarettes smoked per day || id:ieu-b-142	TRUE	reported	igd	2	FALSE	NA	114.971
rs790564	C	A	C	A	-0.0408927	-0.0160357	0.719	NA	FALSE	FALSE	FALSE	LWdDtE	63691660	0.664427	0.0369648	BLCA	TRUE	reported	textfile	8	64604218	0.00619302	3.97009e-11	261674	ieu-b-142	Cigarettes smoked per day || id:ieu-b-142	TRUE	reported	igd	2	TRUE	NA	168.871
rs7928017	A	C	A	C	-0.0329314	-0.0186501	0.413	NA	FALSE	FALSE	FALSE	LWdDtE	113578040	0.596438	0.03522	BLCA	TRUE	reported	textfile	11	113448762	0.00555848	3.14e-09	258763	ieu-b-142	Cigarettes smoked per day || id:ieu-b-142	TRUE	reported	igd	2	TRUE	NA	131.393
rs7951365	C	T	C	T	0.0389511	-0.00245465	0.306	NA	FALSE	FALSE	FALSE	LWdDtE	16355498	0.946942	0.0368857	BLCA	TRUE	reported	textfile	11	16377044	0.00596781	6.62979e-11	258295	ieu-b-142	Cigarettes smoked per day || id:ieu-b-142	TRUE	reported	igd	2	TRUE	NA	161.041
rs8034191	C	T	C	T	0.182567	0.0554415	0.328	NA	FALSE	FALSE	FALSE	LWdDtE	78513681	0.096374	0.0333445	BLCA	TRUE	reported	textfile	15	78806023	0.00588925	1e-200	255729	ieu-b-142	Cigarettes smoked per day || id:ieu-b-142	TRUE	reported	igd	2	TRUE	NA	3724.36
rs806798	C	T	C	T	-0.0308507	0.0187272	0.543	NA	FALSE	FALSE	FALSE	LWdDtE	26214245	0.559996	0.0321306	BLCA	TRUE	reported	textfile	6	26214473	0.00553204	2.47999e-08	257120	ieu-b-142	Cigarettes smoked per day || id:ieu-b-142	TRUE	reported	igd	2	TRUE	NA	118.028
rs895330	G	C	G	C	-0.0390041	-0.0287786	0.206	NA	FALSE	TRUE	TRUE	LWdDtE	4060709	0.497516	0.042421	BLCA	TRUE	reported	textfile	19	4060707	0.00701668	2.67997e-08	250059	ieu-b-142	Cigarettes smoked per day || id:ieu-b-142	TRUE	reported	igd	2	FALSE	NA	124.354

## Sheet: Table S4
Supplementary Table S3. MR estimates of smoking on BLCA.
Exposure	Outcome	IVW			MR-Egger			Weighted median			Heterogeneity			Pleiotropy
		β(95% CI)	P		β(95% CI)	P		β(95% CI)	P		Q(I2)	P		Intercept	P
Smoking	Bladder cancer	0.29(0.05, 0.53)	0.019		0.37(-0.04, 0.79)	0.096		0.28(-0.05, 0.60)	0.092		12.90(0%)	0.843		-0.0069	0.631

## Sheet: Table S5
Supplementary Table S3. Harmonized data for the MR analyses between smoking and blood lipids.
SNP	effect_allele.exposure	other_allele.exposure	effect_allele.outcome	other_allele.outcome	beta.exposure	beta.outcome	eaf.exposure	eaf.outcome	remove	palindromic	ambiguous	id.outcome	chr	pos	se.outcome	samplesize.outcome	pval.outcome	outcome	originalname.outcome	outcome.deprecated	mr_keep.outcome	data_source.outcome	chr.exposure	pos.exposure	se.exposure	pval.exposure	samplesize.exposure	id.exposure	exposure	mr_keep.exposure	pval_origin.exposure	data_source.exposure	action	mr_keep	F
rs11725618	C	T	C	T	0.036064	-0.000471251	0.287	0.268534	FALSE	FALSE	FALSE	met-d-XL_HDL_TG	4	67053769	0.00468772	NA	0.91	Triglycerides in very large HDL || id:met-d-XL_HDL_TG	Triglycerides in very large HDL	Triglycerides in very large HDL || ||	TRUE	igd	4	67053769	0.00615782	4.67003e-09	250822	ieu-b-142	Cigarettes smoked per day || id:ieu-b-142	TRUE	reported	igd	2	TRUE	133.011
rs1579233	G	A	G	A	-0.0318201	-2.18193e-05	0.571	0.550342	FALSE	FALSE	FALSE	met-d-XL_HDL_TG	16	52074530	0.00409294	NA	0.96	Triglycerides in very large HDL || id:met-d-XL_HDL_TG	Triglycerides in very large HDL	Triglycerides in very large HDL || ||	TRUE	igd	16	52074530	0.00556452	1.06999e-08	259482	ieu-b-142	Cigarettes smoked per day || id:ieu-b-142	TRUE	reported	igd	2	TRUE	123.95
rs2072659	G	C	G	C	-0.0652518	-0.0112143	0.105	0.103215	FALSE	TRUE	FALSE	met-d-XL_HDL_TG	1	154548521	0.00702328	NA	0.21	Triglycerides in very large HDL || id:met-d-XL_HDL_TG	Triglycerides in very large HDL	Triglycerides in very large HDL || ||	TRUE	igd	1	154548521	0.00924651	1.71002e-12	225752	ieu-b-142	Cigarettes smoked per day || id:ieu-b-142	TRUE	reported	igd	2	TRUE	200.023
rs2084533	T	C	T	C	0.0336406	-0.000933389	0.319	0.311702	FALSE	FALSE	FALSE	met-d-XL_HDL_TG	3	16872929	0.0044095	NA	0.87	Triglycerides in very large HDL || id:met-d-XL_HDL_TG	Triglycerides in very large HDL	Triglycerides in very large HDL || ||	TRUE	igd	3	16872929	0.00590094	1.22e-08	260706	ieu-b-142	Cigarettes smoked per day || id:ieu-b-142	TRUE	reported	igd	2	TRUE	122.861
rs215600	A	G	A	G	-0.0492503	-0.00269473	0.64	0.642126	FALSE	FALSE	FALSE	met-d-XL_HDL_TG	7	32333642	0.00423657	NA	0.55	Triglycerides in very large HDL || id:met-d-XL_HDL_TG	Triglycerides in very large HDL	Triglycerides in very large HDL || ||	TRUE	igd	7	32333642	0.0057525	1.10002e-17	262746	ieu-b-142	Cigarettes smoked per day || id:ieu-b-142	TRUE	reported	igd	2	TRUE	279.461
rs2273500	C	T	C	T	0.0680938	-0.00844709	0.159	0.145172	FALSE	FALSE	FALSE	met-d-XL_HDL_TG	20	61986949	0.00578135	NA	0.15	Triglycerides in very large HDL || id:met-d-XL_HDL_TG	Triglycerides in very large HDL	Triglycerides in very large HDL || ||	TRUE	igd	20	61986949	0.00779553	2.47002e-18	252983	ieu-b-142	Cigarettes smoked per day || id:ieu-b-142	TRUE	reported	igd	2	TRUE	310.086
rs2424888	A	G	A	G	0.0334848	0.0049846	0.405	0.367629	FALSE	FALSE	FALSE	met-d-XL_HDL_TG	20	31047533	0.00425326	NA	0.3	Triglycerides in very large HDL || id:met-d-XL_HDL_TG	Triglycerides in very large HDL	Triglycerides in very large HDL || ||	TRUE	igd	20	31047533	0.00563586	2.76001e-09	257430	ieu-b-142	Cigarettes smoked per day || id:ieu-b-142	TRUE	reported	igd	2	TRUE	135.032
rs3025383	C	T	C	T	-0.0578394	-0.00796473	0.18	0.181108	FALSE	FALSE	FALSE	met-d-XL_HDL_TG	9	136502369	0.00528725	NA	0.19	Triglycerides in very large HDL || id:met-d-XL_HDL_TG	Triglycerides in very large HDL	Triglycerides in very large HDL || ||	TRUE	igd	9	136502369	0.00704521	2.22024e-16	256134	ieu-b-142	Cigarettes smoked per day || id:ieu-b-142	TRUE	reported	igd	2	TRUE	246.887
rs34406232	A	C	A	C	-0.146992	0.00873471	0.0259	0.02593	FALSE	FALSE	FALSE	met-d-XL_HDL_TG	19	41305530	0.0127844	NA	0.64	Triglycerides in very large HDL || id:met-d-XL_HDL_TG	Triglycerides in very large HDL	Triglycerides in very large HDL || ||	TRUE	igd	19	41305530	0.0166972	1.33015e-18	251880	ieu-b-142	Cigarettes smoked per day || id:ieu-b-142	TRUE	reported	igd	2	TRUE	272.584
rs4785587	A	G	A	G	-0.0336223	-0.00163878	0.511	0.535817	FALSE	FALSE	FALSE	met-d-XL_HDL_TG	16	89772619	0.0041102	NA	0.87	Triglycerides in very large HDL || id:met-d-XL_HDL_TG	Triglycerides in very large HDL	Triglycerides in very large HDL || ||	TRUE	igd	16	89772619	0.00553496	1.26999e-09	254249	ieu-b-142	Cigarettes smoked per day || id:ieu-b-142	TRUE	reported	igd	2	TRUE	141.178
rs56113850	C	T	C	T	0.107205	0.0163825	0.568	0.579189	FALSE	FALSE	FALSE	met-d-XL_HDL_TG	19	41353107	0.00411221	NA	2.19999e-05	Triglycerides in very large HDL || id:met-d-XL_HDL_TG	Triglycerides in very large HDL	Triglycerides in very large HDL || ||	TRUE	igd	19	41353107	0.00560367	1.10002e-81	243952	ieu-b-142	Cigarettes smoked per day || id:ieu-b-142	TRUE	reported	igd	2	TRUE	1416.62
rs58379124	C	T	C	T	0.0669394	0.00897548	0.748	0.770356	FALSE	FALSE	FALSE	met-d-XL_HDL_TG	8	42579203	0.00483686	NA	0.0359998	Triglycerides in very large HDL || id:met-d-XL_HDL_TG	Triglycerides in very large HDL	Triglycerides in very large HDL || ||	TRUE	igd	8	42579203	0.00650172	8.99912e-25	258370	ieu-b-142	Cigarettes smoked per day || id:ieu-b-142	TRUE	reported	igd	2	TRUE	422.606
rs632811	G	A	G	A	-0.0367137	-0.00517804	0.351	0.328753	FALSE	FALSE	FALSE	met-d-XL_HDL_TG	15	59155050	0.00433886	NA	0.25	Triglycerides in very large HDL || id:met-d-XL_HDL_TG	Triglycerides in very large HDL	Triglycerides in very large HDL || ||	TRUE	igd	15	59155050	0.00641049	1.03001e-08	214251	ieu-b-142	Cigarettes smoked per day || id:ieu-b-142	TRUE	reported	igd	2	TRUE	153.465
rs73229090	A	C	A	C	0.0554895	-0.00242862	0.113	0.118597	FALSE	FALSE	FALSE	met-d-XL_HDL_TG	8	27442127	0.00633877	NA	0.709999	Triglycerides in very large HDL || id:met-d-XL_HDL_TG	Triglycerides in very large HDL	Triglycerides in very large HDL || ||	TRUE	igd	8	27442127	0.00876271	2.44e-10	255628	ieu-b-142	Cigarettes smoked per day || id:ieu-b-142	TRUE	reported	igd	2	TRUE	154.251
rs7431710	A	G	A	G	-0.0349579	-0.00670619	0.644	0.658093	FALSE	FALSE	FALSE	met-d-XL_HDL_TG	3	48935583	0.0042738	NA	0.12	Triglycerides in very large HDL || id:met-d-XL_HDL_TG	Triglycerides in very large HDL	Triglycerides in very large HDL || ||	TRUE	igd	3	48935583	0.0058102	1.81999e-09	261833	ieu-b-142	Cigarettes smoked per day || id:ieu-b-142	TRUE	reported	igd	2	TRUE	140.025
rs75494138	T	C	T	C	0.0598763	-0.0053069	0.0618	0.071521	FALSE	FALSE	FALSE	met-d-XL_HDL_TG	11	46465361	0.00788451	NA	0.62	Triglycerides in very large HDL || id:met-d-XL_HDL_TG	Triglycerides in very large HDL	Triglycerides in very large HDL || ||	TRUE	igd	11	46465361	0.0105682	1.45001e-08	258399	ieu-b-142	Cigarettes smoked per day || id:ieu-b-142	TRUE	reported	igd	2	TRUE	103.875
rs787362	A	T	A	T	0.0304766	-0.000423183	0.452	0.418337	FALSE	TRUE	TRUE	met-d-XL_HDL_TG	4	67904931	0.00413008	NA	0.97	Triglycerides in very large HDL || id:met-d-XL_HDL_TG	Triglycerides in very large HDL	Triglycerides in very large HDL || ||	TRUE	igd	4	67904931	0.00557353	4.49997e-08	262450	ieu-b-142	Cigarettes smoked per day || id:ieu-b-142	TRUE	reported	igd	2	FALSE	114.971
rs790564	C	A	C	A	-0.0408927	0.00158984	0.719	0.723312	FALSE	FALSE	FALSE	met-d-XL_HDL_TG	8	64604218	0.00455293	NA	0.719999	Triglycerides in very large HDL || id:met-d-XL_HDL_TG	Triglycerides in very large HDL	Triglycerides in very large HDL || ||	TRUE	igd	8	64604218	0.00619302	3.97009e-11	261674	ieu-b-142	Cigarettes smoked per day || id:ieu-b-142	TRUE	reported	igd	2	TRUE	168.871
rs7928017	A	C	A	C	-0.0329314	0.00389695	0.413	0.443227	FALSE	FALSE	FALSE	met-d-XL_HDL_TG	11	113448762	0.00410473	NA	0.23	Triglycerides in very large HDL || id:met-d-XL_HDL_TG	Triglycerides in very large HDL	Triglycerides in very large HDL || ||	TRUE	igd	11	113448762	0.00555848	3.14e-09	258763	ieu-b-142	Cigarettes smoked per day || id:ieu-b-142	TRUE	reported	igd	2	TRUE	131.393
rs7951365	C	T	C	T	0.0389511	0.001829	0.306	0.313312	FALSE	FALSE	FALSE	met-d-XL_HDL_TG	11	16377044	0.00440597	NA	0.77	Triglycerides in very large HDL || id:met-d-XL_HDL_TG	Triglycerides in very large HDL	Triglycerides in very large HDL || ||	TRUE	igd	11	16377044	0.00596781	6.62979e-11	258295	ieu-b-142	Cigarettes smoked per day || id:ieu-b-142	TRUE	reported	igd	2	TRUE	161.041
rs8034191	C	T	C	T	0.182567	0.00967534	0.328	0.334477	FALSE	FALSE	FALSE	met-d-XL_HDL_TG	15	78806023	0.00428439	NA	0.0219999	Triglycerides in very large HDL || id:met-d-XL_HDL_TG	Triglycerides in very large HDL	Triglycerides in very large HDL || ||	TRUE	igd	15	78806023	0.00588925	1e-200	255729	ieu-b-142	Cigarettes smoked per day || id:ieu-b-142	TRUE	reported	igd	2	TRUE	3724.36
rs806798	C	T	C	T	-0.0308507	0.00345135	0.543	0.474143	FALSE	FALSE	FALSE	met-d-XL_HDL_TG	6	26214473	0.00405537	NA	0.52	Triglycerides in very large HDL || id:met-d-XL_HDL_TG	Triglycerides in very large HDL	Triglycerides in very large HDL || ||	TRUE	igd	6	26214473	0.00553204	2.47999e-08	257120	ieu-b-142	Cigarettes smoked per day || id:ieu-b-142	TRUE	reported	igd	2	TRUE	118.028
rs895330	G	C	G	C	-0.0390041	0.00219765	0.206	0.19276	FALSE	TRUE	FALSE	met-d-XL_HDL_TG	19	4060707	0.00515971	NA	0.55	Triglycerides in very large HDL || id:met-d-XL_HDL_TG	Triglycerides in very large HDL	Triglycerides in very large HDL || ||	TRUE	igd	19	4060707	0.00701668	2.67997e-08	250059	ieu-b-142	Cigarettes smoked per day || id:ieu-b-142	TRUE	reported	igd	2	TRUE	124.354
rs11725618	C	T	C	T	0.036064	-0.00360312	0.287	0.268534	FALSE	FALSE	FALSE	met-d-S_VLDL_C	4	67053769	0.00477147	NA	0.33	Cholesterol in small VLDL || id:met-d-S_VLDL_C	Cholesterol in small VLDL	Cholesterol in small VLDL || ||	TRUE	igd	4	67053769	0.00615782	4.67003e-09	250822	ieu-b-142	Cigarettes smoked per day || id:ieu-b-142	TRUE	reported	igd	2	TRUE	133.011
rs1579233	G	A	G	A	-0.0318201	-0.00123473	0.571	0.550342	FALSE	FALSE	FALSE	met-d-S_VLDL_C	16	52074530	0.00416312	NA	0.75	Cholesterol in small VLDL || id:met-d-S_VLDL_C	Cholesterol in small VLDL	Cholesterol in small VLDL || ||	TRUE	igd	16	52074530	0.00556452	1.06999e-08	259482	ieu-b-142	Cigarettes smoked per day || id:ieu-b-142	TRUE	reported	igd	2	TRUE	123.95
rs2072659	G	C	G	C	-0.0652518	-0.00610169	0.105	0.103215	FALSE	TRUE	FALSE	met-d-S_VLDL_C	1	154548521	0.00714661	NA	0.46	Cholesterol in small VLDL || id:met-d-S_VLDL_C	Cholesterol in small VLDL	Cholesterol in small VLDL || ||	TRUE	igd	1	154548521	0.00924651	1.71002e-12	225752	ieu-b-142	Cigarettes smoked per day || id:ieu-b-142	TRUE	reported	igd	2	TRUE	200.023
rs2084533	T	C	T	C	0.0336406	0.00505705	0.319	0.311702	FALSE	FALSE	FALSE	met-d-S_VLDL_C	3	16872929	0.00448742	NA	0.14	Cholesterol in small VLDL || id:met-d-S_VLDL_C	Cholesterol in small VLDL	Cholesterol in small VLDL || ||	TRUE	igd	3	16872929	0.00590094	1.22e-08	260706	ieu-b-142	Cigarettes smoked per day || id:ieu-b-142	TRUE	reported	igd	2	TRUE	122.861
rs215600	A	G	A	G	-0.0492503	-0.00188039	0.64	0.642126	FALSE	FALSE	FALSE	met-d-S_VLDL_C	7	32333642	0.00431119	NA	0.53	Cholesterol in small VLDL || id:met-d-S_VLDL_C	Cholesterol in small VLDL	Cholesterol in small VLDL || ||	TRUE	igd	7	32333642	0.0057525	1.10002e-17	262746	ieu-b-142	Cigarettes smoked per day || id:ieu-b-142	TRUE	reported	igd	2	TRUE	279.461
rs2273500	C	T	C	T	0.0680938	-0.00795211	0.159	0.145172	FALSE	FALSE	FALSE	met-d-S_VLDL_C	20	61986949	0.00588146	NA	0.18	Cholesterol in small VLDL || id:met-d-S_VLDL_C	Cholesterol in small VLDL	Cholesterol in small VLDL || ||	TRUE	igd	20	61986949	0.00779553	2.47002e-18	252983	ieu-b-142	Cigarettes smoked per day || id:ieu-b-142	TRUE	reported	igd	2	TRUE	310.086
rs2424888	A	G	A	G	0.0334848	-0.000783675	0.405	0.367629	FALSE	FALSE	FALSE	met-d-S_VLDL_C	20	31047533	0.00432691	NA	0.98	Cholesterol in small VLDL || id:met-d-S_VLDL_C	Cholesterol in small VLDL	Cholesterol in small VLDL || ||	TRUE	igd	20	31047533	0.00563586	2.76001e-09	257430	ieu-b-142	Cigarettes smoked per day || id:ieu-b-142	TRUE	reported	igd	2	TRUE	135.032
rs3025383	C	T	C	T	-0.0578394	0.00413162	0.18	0.181108	FALSE	FALSE	FALSE	met-d-S_VLDL_C	9	136502369	0.00538127	NA	0.48	Cholesterol in small VLDL || id:met-d-S_VLDL_C	Cholesterol in small VLDL	Cholesterol in small VLDL || ||	TRUE	igd	9	136502369	0.00704521	2.22024e-16	256134	ieu-b-142	Cigarettes smoked per day || id:ieu-b-142	TRUE	reported	igd	2	TRUE	246.887
rs34406232	A	C	A	C	-0.146992	-0.0197758	0.0259	0.02593	FALSE	FALSE	FALSE	met-d-S_VLDL_C	19	41305530	0.0129975	NA	0.0909997	Cholesterol in small VLDL || id:met-d-S_VLDL_C	Cholesterol in small VLDL	Cholesterol in small VLDL || ||	TRUE	igd	19	41305530	0.0166972	1.33015e-18	251880	ieu-b-142	Cigarettes smoked per day || id:ieu-b-142	TRUE	reported	igd	2	TRUE	272.584
rs4785587	A	G	A	G	-0.0336223	-0.00834139	0.511	0.535817	FALSE	FALSE	FALSE	met-d-S_VLDL_C	16	89772619	0.00418068	NA	0.051	Cholesterol in small VLDL || id:met-d-S_VLDL_C	Cholesterol in small VLDL	Cholesterol in small VLDL || ||	TRUE	igd	16	89772619	0.00553496	1.26999e-09	254249	ieu-b-142	Cigarettes smoked per day || id:ieu-b-142	TRUE	reported	igd	2	TRUE	141.178
rs56113850	C	T	C	T	0.107205	0.0239742	0.568	0.579189	FALSE	FALSE	FALSE	met-d-S_VLDL_C	19	41353107	0.00418077	NA	4.30002e-09	Cholesterol in small VLDL || id:met-d-S_VLDL_C	Cholesterol in small VLDL	Cholesterol in small VLDL || ||	TRUE	igd	19	41353107	0.00560367	1.10002e-81	243952	ieu-b-142	Cigarettes smoked per day || id:ieu-b-142	TRUE	reported	igd	2	TRUE	1416.62
rs58379124	C	T	C	T	0.0669394	0.0110999	0.748	0.770356	FALSE	FALSE	FALSE	met-d-S_VLDL_C	8	42579203	0.00492589	NA	0.017	Cholesterol in small VLDL || id:met-d-S_VLDL_C	Cholesterol in small VLDL	Cholesterol in small VLDL || ||	TRUE	igd	8	42579203	0.00650172	8.99912e-25	258370	ieu-b-142	Cigarettes smoked per day || id:ieu-b-142	TRUE	reported	igd	2	TRUE	422.606
rs632811	G	A	G	A	-0.0367137	-0.000913009	0.351	0.328753	FALSE	FALSE	FALSE	met-d-S_VLDL_C	15	59155050	0.00443176	NA	0.67	Cholesterol in small VLDL || id:met-d-S_VLDL_C	Cholesterol in small VLDL	Cholesterol in small VLDL || ||	TRUE	igd	15	59155050	0.00641049	1.03001e-08	214251	ieu-b-142	Cigarettes smoked per day || id:ieu-b-142	TRUE	reported	igd	2	TRUE	153.465
rs73229090	A	C	A	C	0.0554895	-0.00137022	0.113	0.118597	FALSE	FALSE	FALSE	met-d-S_VLDL_C	8	27442127	0.00645544	NA	0.6	Cholesterol in small VLDL || id:met-d-S_VLDL_C	Cholesterol in small VLDL	Cholesterol in small VLDL || ||	TRUE	igd	8	27442127	0.00876271	2.44e-10	255628	ieu-b-142	Cigarettes smoked per day || id:ieu-b-142	TRUE	reported	igd	2	TRUE	154.251
rs7431710	A	G	A	G	-0.0349579	-0.00718989	0.644	0.658093	FALSE	FALSE	FALSE	met-d-S_VLDL_C	3	48935583	0.00434933	NA	0.0929994	Cholesterol in small VLDL || id:met-d-S_VLDL_C	Cholesterol in small VLDL	Cholesterol in small VLDL || ||	TRUE	igd	3	48935583	0.0058102	1.81999e-09	261833	ieu-b-142	Cigarettes smoked per day || id:ieu-b-142	TRUE	reported	igd	2	TRUE	140.025
rs75494138	T	C	T	C	0.0598763	-0.00350267	0.0618	0.071521	FALSE	FALSE	FALSE	met-d-S_VLDL_C	11	46465361	0.00802475	NA	0.450001	Cholesterol in small VLDL || id:met-d-S_VLDL_C	Cholesterol in small VLDL	Cholesterol in small VLDL || ||	TRUE	igd	11	46465361	0.0105682	1.45001e-08	258399	ieu-b-142	Cigarettes smoked per day || id:ieu-b-142	TRUE	reported	igd	2	TRUE	103.875
rs787362	A	T	A	T	0.0304766	0.00505273	0.452	0.418337	FALSE	TRUE	TRUE	met-d-S_VLDL_C	4	67904931	0.00420388	NA	0.36	Cholesterol in small VLDL || id:met-d-S_VLDL_C	Cholesterol in small VLDL	Cholesterol in small VLDL || ||	TRUE	igd	4	67904931	0.00557353	4.49997e-08	262450	ieu-b-142	Cigarettes smoked per day || id:ieu-b-142	TRUE	reported	igd	2	FALSE	114.971
rs790564	C	A	C	A	-0.0408927	-0.00535666	0.719	0.723312	FALSE	FALSE	FALSE	met-d-S_VLDL_C	8	64604218	0.00463673	NA	0.35	Cholesterol in small VLDL || id:met-d-S_VLDL_C	Cholesterol in small VLDL	Cholesterol in small VLDL || ||	TRUE	igd	8	64604218	0.00619302	3.97009e-11	261674	ieu-b-142	Cigarettes smoked per day || id:ieu-b-142	TRUE	reported	igd	2	TRUE	168.871
rs7928017	A	C	A	C	-0.0329314	0.00685855	0.413	0.443227	FALSE	FALSE	FALSE	met-d-S_VLDL_C	11	113448762	0.00417774	NA	0.0710003	Cholesterol in small VLDL || id:met-d-S_VLDL_C	Cholesterol in small VLDL	Cholesterol in small VLDL || ||	TRUE	igd	11	113448762	0.00555848	3.14e-09	258763	ieu-b-142	Cigarettes smoked per day || id:ieu-b-142	TRUE	reported	igd	2	TRUE	131.393
rs7951365	C	T	C	T	0.0389511	0.00264636	0.306	0.313312	FALSE	FALSE	FALSE	met-d-S_VLDL_C	11	16377044	0.00448433	NA	0.66	Cholesterol in small VLDL || id:met-d-S_VLDL_C	Cholesterol in small VLDL	Cholesterol in small VLDL || ||	TRUE	igd	11	16377044	0.00596781	6.62979e-11	258295	ieu-b-142	Cigarettes smoked per day || id:ieu-b-142	TRUE	reported	igd	2	TRUE	161.041
rs8034191	C	T	C	T	0.182567	0.00712522	0.328	0.334477	FALSE	FALSE	FALSE	met-d-S_VLDL_C	15	78806023	0.00437612	NA	0.12	Cholesterol in small VLDL || id:met-d-S_VLDL_C	Cholesterol in small VLDL	Cholesterol in small VLDL || ||	TRUE	igd	15	78806023	0.00588925	1e-200	255729	ieu-b-142	Cigarettes smoked per day || id:ieu-b-142	TRUE	reported	igd	2	TRUE	3724.36
rs806798	C	T	C	T	-0.0308507	0.00395828	0.543	0.474143	FALSE	FALSE	FALSE	met-d-S_VLDL_C	6	26214473	0.00412804	NA	0.44	Cholesterol in small VLDL || id:met-d-S_VLDL_C	Cholesterol in small VLDL	Cholesterol in small VLDL || ||	TRUE	igd	6	26214473	0.00553204	2.47999e-08	257120	ieu-b-142	Cigarettes smoked per day || id:ieu-b-142	TRUE	reported	igd	2	TRUE	118.028
rs895330	G	C	G	C	-0.0390041	0.001485	0.206	0.19276	FALSE	TRUE	FALSE	met-d-S_VLDL_C	19	4060707	0.00524573	NA	0.83	Cholesterol in small VLDL || id:met-d-S_VLDL_C	Cholesterol in small VLDL	Cholesterol in small VLDL || ||	TRUE	igd	19	4060707	0.00701668	2.67997e-08	250059	ieu-b-142	Cigarettes smoked per day || id:ieu-b-142	TRUE	reported	igd	2	TRUE	124.354
rs11725618	C	T	C	T	0.036064	-0.011532	0.287	0.268534	FALSE	FALSE	FALSE	met-d-XL_HDL_FC	4	67053769	0.00444645	NA	0.021	Free cholesterol in very large HDL || id:met-d-XL_HDL_FC	Free cholesterol in very large HDL	Free cholesterol in very large HDL || ||	TRUE	igd	4	67053769	0.00615782	4.67003e-09	250822	ieu-b-142	Cigarettes smoked per day || id:ieu-b-142	TRUE	reported	igd	2	TRUE	133.011
rs1579233	G	A	G	A	-0.0318201	0.00565557	0.571	0.550342	FALSE	FALSE	FALSE	met-d-XL_HDL_FC	16	52074530	0.00387859	NA	0.1	Free cholesterol in very large HDL || id:met-d-XL_HDL_FC	Free cholesterol in very large HDL	Free cholesterol in very large HDL || ||	TRUE	igd	16	52074530	0.00556452	1.06999e-08	259482	ieu-b-142	Cigarettes smoked per day || id:ieu-b-142	TRUE	reported	igd	2	TRUE	123.95
rs2072659	G	C	G	C	-0.0652518	-0.00816342	0.105	0.103215	FALSE	TRUE	FALSE	met-d-XL_HDL_FC	1	154548521	0.00665852	NA	0.16	Free cholesterol in very large HDL || id:met-d-XL_HDL_FC	Free cholesterol in very large HDL	Free cholesterol in very large HDL || ||	TRUE	igd	1	154548521	0.00924651	1.71002e-12	225752	ieu-b-142	Cigarettes smoked per day || id:ieu-b-142	TRUE	reported	igd	2	TRUE	200.023
rs2084533	T	C	T	C	0.0336406	-0.00244507	0.319	0.311702	FALSE	FALSE	FALSE	met-d-XL_HDL_FC	3	16872929	0.0041802	NA	0.41	Free cholesterol in very large HDL || id:met-d-XL_HDL_FC	Free cholesterol in very large HDL	Free cholesterol in very large HDL || ||	TRUE	igd	3	16872929	0.00590094	1.22e-08	260706	ieu-b-142	Cigarettes smoked per day || id:ieu-b-142	TRUE	reported	igd	2	TRUE	122.861
rs215600	A	G	A	G	-0.0492503	0.0107569	0.64	0.642126	FALSE	FALSE	FALSE	met-d-XL_HDL_FC	7	32333642	0.00401847	NA	0.0032	Free cholesterol in very large HDL || id:met-d-XL_HDL_FC	Free cholesterol in very large HDL	Free cholesterol in very large HDL || ||	TRUE	igd	7	32333642	0.0057525	1.10002e-17	262746	ieu-b-142	Cigarettes smoked per day || id:ieu-b-142	TRUE	reported	igd	2	TRUE	279.461
rs2273500	C	T	C	T	0.0680938	-0.00816466	0.159	0.145172	FALSE	FALSE	FALSE	met-d-XL_HDL_FC	20	61986949	0.0054797	NA	0.2	Free cholesterol in very large HDL || id:met-d-XL_HDL_FC	Free cholesterol in very large HDL	Free cholesterol in very large HDL || ||	TRUE	igd	20	61986949	0.00779553	2.47002e-18	252983	ieu-b-142	Cigarettes smoked per day || id:ieu-b-142	TRUE	reported	igd	2	TRUE	310.086
rs2424888	A	G	A	G	0.0334848	-0.0105231	0.405	0.367629	FALSE	FALSE	FALSE	met-d-XL_HDL_FC	20	31047533	0.00403134	NA	0.0064	Free cholesterol in very large HDL || id:met-d-XL_HDL_FC	Free cholesterol in very large HDL	Free cholesterol in very large HDL || ||	TRUE	igd	20	31047533	0.00563586	2.76001e-09	257430	ieu-b-142	Cigarettes smoked per day || id:ieu-b-142	TRUE	reported	igd	2	TRUE	135.032
rs3025383	C	T	C	T	-0.0578394	0.00294083	0.18	0.181108	FALSE	FALSE	FALSE	met-d-XL_HDL_FC	9	136502369	0.00501768	NA	0.44	Free cholesterol in very large HDL || id:met-d-XL_HDL_FC	Free cholesterol in very large HDL	Free cholesterol in very large HDL || ||	TRUE	igd	9	136502369	0.00704521	2.22024e-16	256134	ieu-b-142	Cigarettes smoked per day || id:ieu-b-142	TRUE	reported	igd	2	TRUE	246.887
rs34406232	A	C	A	C	-0.146992	0.00948347	0.0259	0.02593	FALSE	FALSE	FALSE	met-d-XL_HDL_FC	19	41305530	0.0121164	NA	0.649999	Free cholesterol in very large HDL || id:met-d-XL_HDL_FC	Free cholesterol in very large HDL	Free cholesterol in very large HDL || ||	TRUE	igd	19	41305530	0.0166972	1.33015e-18	251880	ieu-b-142	Cigarettes smoked per day || id:ieu-b-142	TRUE	reported	igd	2	TRUE	272.584
rs4785587	A	G	A	G	-0.0336223	-0.00129459	0.511	0.535817	FALSE	FALSE	FALSE	met-d-XL_HDL_FC	16	89772619	0.00389495	NA	0.62	Free cholesterol in very large HDL || id:met-d-XL_HDL_FC	Free cholesterol in very large HDL	Free cholesterol in very large HDL || ||	TRUE	igd	16	89772619	0.00553496	1.26999e-09	254249	ieu-b-142	Cigarettes smoked per day || id:ieu-b-142	TRUE	reported	igd	2	TRUE	141.178
rs56113850	C	T	C	T	0.107205	0.00477272	0.568	0.579189	FALSE	FALSE	FALSE	met-d-XL_HDL_FC	19	41353107	0.00389735	NA	0.19	Free cholesterol in very large HDL || id:met-d-XL_HDL_FC	Free cholesterol in very large HDL	Free cholesterol in very large HDL || ||	TRUE	igd	19	41353107	0.00560367	1.10002e-81	243952	ieu-b-142	Cigarettes smoked per day || id:ieu-b-142	TRUE	reported	igd	2	TRUE	1416.62
rs58379124	C	T	C	T	0.0669394	0.00293732	0.748	0.770356	FALSE	FALSE	FALSE	met-d-XL_HDL_FC	8	42579203	0.00459252	NA	0.43	Free cholesterol in very large HDL || id:met-d-XL_HDL_FC	Free cholesterol in very large HDL	Free cholesterol in very large HDL || ||	TRUE	igd	8	42579203	0.00650172	8.99912e-25	258370	ieu-b-142	Cigarettes smoked per day || id:ieu-b-142	TRUE	reported	igd	2	TRUE	422.606
rs632811	G	A	G	A	-0.0367137	-0.00114837	0.351	0.328753	FALSE	FALSE	FALSE	met-d-XL_HDL_FC	15	59155050	0.00412462	NA	0.75	Free cholesterol in very large HDL || id:met-d-XL_HDL_FC	Free cholesterol in very large HDL	Free cholesterol in very large HDL || ||	TRUE	igd	15	59155050	0.00641049	1.03001e-08	214251	ieu-b-142	Cigarettes smoked per day || id:ieu-b-142	TRUE	reported	igd	2	TRUE	153.465
rs73229090	A	C	A	C	0.0554895	-0.0103448	0.113	0.118597	FALSE	FALSE	FALSE	met-d-XL_HDL_FC	8	27442127	0.00601856	NA	0.13	Free cholesterol in very large HDL || id:met-d-XL_HDL_FC	Free cholesterol in very large HDL	Free cholesterol in very large HDL || ||	TRUE	igd	8	27442127	0.00876271	2.44e-10	255628	ieu-b-142	Cigarettes smoked per day || id:ieu-b-142	TRUE	reported	igd	2	TRUE	154.251
rs7431710	A	G	A	G	-0.0349579	-0.0107941	0.644	0.658093	FALSE	FALSE	FALSE	met-d-XL_HDL_FC	3	48935583	0.00405156	NA	0.00809991	Free cholesterol in very large HDL || id:met-d-XL_HDL_FC	Free cholesterol in very large HDL	Free cholesterol in very large HDL || ||	TRUE	igd	3	48935583	0.0058102	1.81999e-09	261833	ieu-b-142	Cigarettes smoked per day || id:ieu-b-142	TRUE	reported	igd	2	TRUE	140.025
rs75494138	T	C	T	C	0.0598763	0.00166707	0.0618	0.071521	FALSE	FALSE	FALSE	met-d-XL_HDL_FC	11	46465361	0.00747638	NA	0.59	Free cholesterol in very large HDL || id:met-d-XL_HDL_FC	Free cholesterol in very large HDL	Free cholesterol in very large HDL || ||	TRUE	igd	11	46465361	0.0105682	1.45001e-08	258399	ieu-b-142	Cigarettes smoked per day || id:ieu-b-142	TRUE	reported	igd	2	TRUE	103.875
rs787362	A	T	A	T	0.0304766	-0.00614553	0.452	0.418337	FALSE	TRUE	TRUE	met-d-XL_HDL_FC	4	67904931	0.00391752	NA	0.21	Free cholesterol in very large HDL || id:met-d-XL_HDL_FC	Free cholesterol in very large HDL	Free cholesterol in very large HDL || ||	TRUE	igd	4	67904931	0.00557353	4.49997e-08	262450	ieu-b-142	Cigarettes smoked per day || id:ieu-b-142	TRUE	reported	igd	2	FALSE	114.971
rs790564	C	A	C	A	-0.0408927	0.00257224	0.719	0.723312	FALSE	FALSE	FALSE	met-d-XL_HDL_FC	8	64604218	0.00432293	NA	0.53	Free cholesterol in very large HDL || id:met-d-XL_HDL_FC	Free cholesterol in very large HDL	Free cholesterol in very large HDL || ||	TRUE	igd	8	64604218	0.00619302	3.97009e-11	261674	ieu-b-142	Cigarettes smoked per day || id:ieu-b-142	TRUE	reported	igd	2	TRUE	168.871
rs7928017	A	C	A	C	-0.0329314	0.00410405	0.413	0.443227	FALSE	FALSE	FALSE	met-d-XL_HDL_FC	11	113448762	0.00389226	NA	0.39	Free cholesterol in very large HDL || id:met-d-XL_HDL_FC	Free cholesterol in very large HDL	Free cholesterol in very large HDL || ||	TRUE	igd	11	113448762	0.00555848	3.14e-09	258763	ieu-b-142	Cigarettes smoked per day || id:ieu-b-142	TRUE	reported	igd	2	TRUE	131.393
rs7951365	C	T	C	T	0.0389511	-0.00123277	0.306	0.313312	FALSE	FALSE	FALSE	met-d-XL_HDL_FC	11	16377044	0.0041779	NA	0.6	Free cholesterol in very large HDL || id:met-d-XL_HDL_FC	Free cholesterol in very large HDL	Free cholesterol in very large HDL || ||	TRUE	igd	11	16377044	0.00596781	6.62979e-11	258295	ieu-b-142	Cigarettes smoked per day || id:ieu-b-142	TRUE	reported	igd	2	TRUE	161.041
rs8034191	C	T	C	T	0.182567	-0.00208746	0.328	0.334477	FALSE	FALSE	FALSE	met-d-XL_HDL_FC	15	78806023	0.00407283	NA	0.74	Free cholesterol in very large HDL || id:met-d-XL_HDL_FC	Free cholesterol in very large HDL	Free cholesterol in very large HDL || ||	TRUE	igd	15	78806023	0.00588925	1e-200	255729	ieu-b-142	Cigarettes smoked per day || id:ieu-b-142	TRUE	reported	igd	2	TRUE	3724.36
rs806798	C	T	C	T	-0.0308507	0.00620772	0.543	0.474143	FALSE	FALSE	FALSE	met-d-XL_HDL_FC	6	26214473	0.00384958	NA	0.11	Free cholesterol in very large HDL || id:met-d-XL_HDL_FC	Free cholesterol in very large HDL	Free cholesterol in very large HDL || ||	TRUE	igd	6	26214473	0.00553204	2.47999e-08	257120	ieu-b-142	Cigarettes smoked per day || id:ieu-b-142	TRUE	reported	igd	2	TRUE	118.028
rs895330	G	C	G	C	-0.0390041	0.0135933	0.206	0.19276	FALSE	TRUE	FALSE	met-d-XL_HDL_FC	19	4060707	0.00489012	NA	0.00830004	Free cholesterol in very large HDL || id:met-d-XL_HDL_FC	Free cholesterol in very large HDL	Free cholesterol in very large HDL || ||	TRUE	igd	19	4060707	0.00701668	2.67997e-08	250059	ieu-b-142	Cigarettes smoked per day || id:ieu-b-142	TRUE	reported	igd	2	TRUE	124.354
rs11725618	C	T	C	T	0.036064	-0.00861472	0.287	0.268534	FALSE	FALSE	FALSE	met-d-Total_FC	4	67053769	0.004662	NA	0.0490004	Total free cholesterol || id:met-d-Total_FC	Total free cholesterol	Total free cholesterol || ||	TRUE	igd	4	67053769	0.00615782	4.67003e-09	250822	ieu-b-142	Cigarettes smoked per day || id:ieu-b-142	TRUE	reported	igd	2	TRUE	133.011
rs1579233	G	A	G	A	-0.0318201	-0.000516684	0.571	0.550342	FALSE	FALSE	FALSE	met-d-Total_FC	16	52074530	0.0040701	NA	0.87	Total free cholesterol || id:met-d-Total_FC	Total free cholesterol	Total free cholesterol || ||	TRUE	igd	16	52074530	0.00556452	1.06999e-08	259482	ieu-b-142	Cigarettes smoked per day || id:ieu-b-142	TRUE	reported	igd	2	TRUE	123.95
rs2072659	G	C	G	C	-0.0652518	-0.00866861	0.105	0.103215	FALSE	TRUE	FALSE	met-d-Total_FC	1	154548521	0.00698276	NA	0.24	Total free cholesterol || id:met-d-Total_FC	Total free cholesterol	Total free cholesterol || ||	TRUE	igd	1	154548521	0.00924651	1.71002e-12	225752	ieu-b-142	Cigarettes smoked per day || id:ieu-b-142	TRUE	reported	igd	2	TRUE	200.023
rs2084533	T	C	T	C	0.0336406	-0.00091525	0.319	0.311702	FALSE	FALSE	FALSE	met-d-Total_FC	3	16872929	0.00438388	NA	0.95	Total free cholesterol || id:met-d-Total_FC	Total free cholesterol	Total free cholesterol || ||	TRUE	igd	3	16872929	0.00590094	1.22e-08	260706	ieu-b-142	Cigarettes smoked per day || id:ieu-b-142	TRUE	reported	igd	2	TRUE	122.861
rs215600	A	G	A	G	-0.0492503	0.00607459	0.64	0.642126	FALSE	FALSE	FALSE	met-d-Total_FC	7	32333642	0.0042122	NA	0.18	Total free cholesterol || id:met-d-Total_FC	Total free cholesterol	Total free cholesterol || ||	TRUE	igd	7	32333642	0.0057525	1.10002e-17	262746	ieu-b-142	Cigarettes smoked per day || id:ieu-b-142	TRUE	reported	igd	2	TRUE	279.461
rs2273500	C	T	C	T	0.0680938	-0.0101083	0.159	0.145172	FALSE	FALSE	FALSE	met-d-Total_FC	20	61986949	0.00574719	NA	0.11	Total free cholesterol || id:met-d-Total_FC	Total free cholesterol	Total free cholesterol || ||	TRUE	igd	20	61986949	0.00779553	2.47002e-18	252983	ieu-b-142	Cigarettes smoked per day || id:ieu-b-142	TRUE	reported	igd	2	TRUE	310.086
rs2424888	A	G	A	G	0.0334848	-0.0030907	0.405	0.367629	FALSE	FALSE	FALSE	met-d-Total_FC	20	31047533	0.00422813	NA	0.53	Total free cholesterol || id:met-d-Total_FC	Total free cholesterol	Total free cholesterol || ||	TRUE	igd	20	31047533	0.00563586	2.76001e-09	257430	ieu-b-142	Cigarettes smoked per day || id:ieu-b-142	TRUE	reported	igd	2	TRUE	135.032
rs3025383	C	T	C	T	-0.0578394	0.00389064	0.18	0.181108	FALSE	FALSE	FALSE	met-d-Total_FC	9	136502369	0.0052576	NA	0.39	Total free cholesterol || id:met-d-Total_FC	Total free cholesterol	Total free cholesterol || ||	TRUE	igd	9	136502369	0.00704521	2.22024e-16	256134	ieu-b-142	Cigarettes smoked per day || id:ieu-b-142	TRUE	reported	igd	2	TRUE	246.887
rs34406232	A	C	A	C	-0.146992	-0.00687903	0.0259	0.02593	FALSE	FALSE	FALSE	met-d-Total_FC	19	41305530	0.0126904	NA	0.41	Total free cholesterol || id:met-d-Total_FC	Total free cholesterol	Total free cholesterol || ||	TRUE	igd	19	41305530	0.0166972	1.33015e-18	251880	ieu-b-142	Cigarettes smoked per day || id:ieu-b-142	TRUE	reported	igd	2	TRUE	272.584
rs4785587	A	G	A	G	-0.0336223	-0.00390262	0.511	0.535817	FALSE	FALSE	FALSE	met-d-Total_FC	16	89772619	0.00408726	NA	0.41	Total free cholesterol || id:met-d-Total_FC	Total free cholesterol	Total free cholesterol || ||	TRUE	igd	16	89772619	0.00553496	1.26999e-09	254249	ieu-b-142	Cigarettes smoked per day || id:ieu-b-142	TRUE	reported	igd	2	TRUE	141.178
rs56113850	C	T	C	T	0.107205	0.020031	0.568	0.579189	FALSE	FALSE	FALSE	met-d-Total_FC	19	41353107	0.00408199	NA	5.49997e-07	Total free cholesterol || id:met-d-Total_FC	Total free cholesterol	Total free cholesterol || ||	TRUE	igd	19	41353107	0.00560367	1.10002e-81	243952	ieu-b-142	Cigarettes smoked per day || id:ieu-b-142	TRUE	reported	igd	2	TRUE	1416.62
rs58379124	C	T	C	T	0.0669394	0.0120905	0.748	0.770356	FALSE	FALSE	FALSE	met-d-Total_FC	8	42579203	0.00481464	NA	0.00899995	Total free cholesterol || id:met-d-Total_FC	Total free cholesterol	Total free cholesterol || ||	TRUE	igd	8	42579203	0.00650172	8.99912e-25	258370	ieu-b-142	Cigarettes smoked per day || id:ieu-b-142	TRUE	reported	igd	2	TRUE	422.606
rs632811	G	A	G	A	-0.0367137	9.83771e-05	0.351	0.328753	FALSE	FALSE	FALSE	met-d-Total_FC	15	59155050	0.00432953	NA	0.83	Total free cholesterol || id:met-d-Total_FC	Total free cholesterol	Total free cholesterol || ||	TRUE	igd	15	59155050	0.00641049	1.03001e-08	214251	ieu-b-142	Cigarettes smoked per day || id:ieu-b-142	TRUE	reported	igd	2	TRUE	153.465
rs73229090	A	C	A	C	0.0554895	-0.00288921	0.113	0.118597	FALSE	FALSE	FALSE	met-d-Total_FC	8	27442127	0.00630965	NA	0.52	Total free cholesterol || id:met-d-Total_FC	Total free cholesterol	Total free cholesterol || ||	TRUE	igd	8	27442127	0.00876271	2.44e-10	255628	ieu-b-142	Cigarettes smoked per day || id:ieu-b-142	TRUE	reported	igd	2	TRUE	154.251
rs7431710	A	G	A	G	-0.0349579	-0.0106123	0.644	0.658093	FALSE	FALSE	FALSE	met-d-Total_FC	3	48935583	0.00424897	NA	0.00920005	Total free cholesterol || id:met-d-Total_FC	Total free cholesterol	Total free cholesterol || ||	TRUE	igd	3	48935583	0.0058102	1.81999e-09	261833	ieu-b-142	Cigarettes smoked per day || id:ieu-b-142	TRUE	reported	igd	2	TRUE	140.025
rs75494138	T	C	T	C	0.0598763	-0.0119514	0.0618	0.071521	FALSE	FALSE	FALSE	met-d-Total_FC	11	46465361	0.00784045	NA	0.0790005	Total free cholesterol || id:met-d-Total_FC	Total free cholesterol	Total free cholesterol || ||	TRUE	igd	11	46465361	0.0105682	1.45001e-08	258399	ieu-b-142	Cigarettes smoked per day || id:ieu-b-142	TRUE	reported	igd	2	TRUE	103.875
rs787362	A	T	A	T	0.0304766	-0.000665068	0.452	0.418337	FALSE	TRUE	TRUE	met-d-Total_FC	4	67904931	0.00410742	NA	0.780001	Total free cholesterol || id:met-d-Total_FC	Total free cholesterol	Total free cholesterol || ||	TRUE	igd	4	67904931	0.00557353	4.49997e-08	262450	ieu-b-142	Cigarettes smoked per day || id:ieu-b-142	TRUE	reported	igd	2	FALSE	114.971
rs790564	C	A	C	A	-0.0408927	-0.00107541	0.719	0.723312	FALSE	FALSE	FALSE	met-d-Total_FC	8	64604218	0.00453201	NA	0.92	Total free cholesterol || id:met-d-Total_FC	Total free cholesterol	Total free cholesterol || ||	TRUE	igd	8	64604218	0.00619302	3.97009e-11	261674	ieu-b-142	Cigarettes smoked per day || id:ieu-b-142	TRUE	reported	igd	2	TRUE	168.871
rs7928017	A	C	A	C	-0.0329314	0.00944487	0.413	0.443227	FALSE	FALSE	FALSE	met-d-Total_FC	11	113448762	0.00408179	NA	0.017	Total free cholesterol || id:met-d-Total_FC	Total free cholesterol	Total free cholesterol || ||	TRUE	igd	11	113448762	0.00555848	3.14e-09	258763	ieu-b-142	Cigarettes smoked per day || id:ieu-b-142	TRUE	reported	igd	2	TRUE	131.393
rs7951365	C	T	C	T	0.0389511	0.0032305	0.306	0.313312	FALSE	FALSE	FALSE	met-d-Total_FC	11	16377044	0.00438134	NA	0.53	Total free cholesterol || id:met-d-Total_FC	Total free cholesterol	Total free cholesterol || ||	TRUE	igd	11	16377044	0.00596781	6.62979e-11	258295	ieu-b-142	Cigarettes smoked per day || id:ieu-b-142	TRUE	reported	igd	2	TRUE	161.041
rs8034191	C	T	C	T	0.182567	0.00431189	0.328	0.334477	FALSE	FALSE	FALSE	met-d-Total_FC	15	78806023	0.00427518	NA	0.3	Total free cholesterol || id:met-d-Total_FC	Total free cholesterol	Total free cholesterol || ||	TRUE	igd	15	78806023	0.00588925	1e-200	255729	ieu-b-142	Cigarettes smoked per day || id:ieu-b-142	TRUE	reported	igd	2	TRUE	3724.36
rs806798	C	T	C	T	-0.0308507	0.0125927	0.543	0.474143	FALSE	FALSE	FALSE	met-d-Total_FC	6	26214473	0.00403407	NA	0.00230001	Total free cholesterol || id:met-d-Total_FC	Total free cholesterol	Total free cholesterol || ||	TRUE	igd	6	26214473	0.00553204	2.47999e-08	257120	ieu-b-142	Cigarettes smoked per day || id:ieu-b-142	TRUE	reported	igd	2	TRUE	118.028
rs895330	G	C	G	C	-0.0390041	0.0133785	0.206	0.19276	FALSE	TRUE	FALSE	met-d-Total_FC	19	4060707	0.00512179	NA	0.00819993	Total free cholesterol || id:met-d-Total_FC	Total free cholesterol	Total free cholesterol || ||	TRUE	igd	19	4060707	0.00701668	2.67997e-08	250059	ieu-b-142	Cigarettes smoked per day || id:ieu-b-142	TRUE	reported	igd	2	TRUE	124.354
rs11725618	C	T	C	T	0.036064	-0.00816111	0.287	0.268534	FALSE	FALSE	FALSE	met-d-ApoB	4	67053769	0.00476592	NA	0.0649995	Apolipoprotein B || id:met-d-ApoB	Apolipoprotein B	Apolipoprotein B || ||	TRUE	igd	4	67053769	0.00615782	4.67003e-09	250822	ieu-b-142	Cigarettes smoked per day || id:ieu-b-142	TRUE	reported	igd	2	TRUE	133.011
rs1579233	G	A	G	A	-0.0318201	3.39272e-05	0.571	0.550342	FALSE	FALSE	FALSE	met-d-ApoB	16	52074530	0.00416019	NA	0.98	Apolipoprotein B || id:met-d-ApoB	Apolipoprotein B	Apolipoprotein B || ||	TRUE	igd	16	52074530	0.00556452	1.06999e-08	259482	ieu-b-142	Cigarettes smoked per day || id:ieu-b-142	TRUE	reported	igd	2	TRUE	123.95
rs2072659	G	C	G	C	-0.0652518	-0.00617597	0.105	0.103215	FALSE	TRUE	FALSE	met-d-ApoB	1	154548521	0.00713814	NA	0.39	Apolipoprotein B || id:met-d-ApoB	Apolipoprotein B	Apolipoprotein B || ||	TRUE	igd	1	154548521	0.00924651	1.71002e-12	225752	ieu-b-142	Cigarettes smoked per day || id:ieu-b-142	TRUE	reported	igd	2	TRUE	200.023
rs2084533	T	C	T	C	0.0336406	0.00338479	0.319	0.311702	FALSE	FALSE	FALSE	met-d-ApoB	3	16872929	0.00448195	NA	0.29	Apolipoprotein B || id:met-d-ApoB	Apolipoprotein B	Apolipoprotein B || ||	TRUE	igd	3	16872929	0.00590094	1.22e-08	260706	ieu-b-142	Cigarettes smoked per day || id:ieu-b-142	TRUE	reported	igd	2	TRUE	122.861
rs215600	A	G	A	G	-0.0492503	0.00234636	0.64	0.642126	FALSE	FALSE	FALSE	met-d-ApoB	7	32333642	0.00430633	NA	0.780001	Apolipoprotein B || id:met-d-ApoB	Apolipoprotein B	Apolipoprotein B || ||	TRUE	igd	7	32333642	0.0057525	1.10002e-17	262746	ieu-b-142	Cigarettes smoked per day || id:ieu-b-142	TRUE	reported	igd	2	TRUE	279.461
rs2273500	C	T	C	T	0.0680938	-0.00933133	0.159	0.145172	FALSE	FALSE	FALSE	met-d-ApoB	20	61986949	0.00587489	NA	0.14	Apolipoprotein B || id:met-d-ApoB	Apolipoprotein B	Apolipoprotein B || ||	TRUE	igd	20	61986949	0.00779553	2.47002e-18	252983	ieu-b-142	Cigarettes smoked per day || id:ieu-b-142	TRUE	reported	igd	2	TRUE	310.086
rs2424888	A	G	A	G	0.0334848	-0.00370054	0.405	0.367629	FALSE	FALSE	FALSE	met-d-ApoB	20	31047533	0.00432208	NA	0.47	Apolipoprotein B || id:met-d-ApoB	Apolipoprotein B	Apolipoprotein B || ||	TRUE	igd	20	31047533	0.00563586	2.76001e-09	257430	ieu-b-142	Cigarettes smoked per day || id:ieu-b-142	TRUE	reported	igd	2	TRUE	135.032
rs3025383	C	T	C	T	-0.0578394	0.0061326	0.18	0.181108	FALSE	FALSE	FALSE	met-d-ApoB	9	136502369	0.00537493	NA	0.25	Apolipoprotein B || id:met-d-ApoB	Apolipoprotein B	Apolipoprotein B || ||	TRUE	igd	9	136502369	0.00704521	2.22024e-16	256134	ieu-b-142	Cigarettes smoked per day || id:ieu-b-142	TRUE	reported	igd	2	TRUE	246.887
rs34406232	A	C	A	C	-0.146992	-0.0157777	0.0259	0.02593	FALSE	FALSE	FALSE	met-d-ApoB	19	41305530	0.0129659	NA	0.15	Apolipoprotein B || id:met-d-ApoB	Apolipoprotein B	Apolipoprotein B || ||	TRUE	igd	19	41305530	0.0166972	1.33015e-18	251880	ieu-b-142	Cigarettes smoked per day || id:ieu-b-142	TRUE	reported	igd	2	TRUE	272.584
rs4785587	A	G	A	G	-0.0336223	-0.007222	0.511	0.535817	FALSE	FALSE	FALSE	met-d-ApoB	16	89772619	0.00417773	NA	0.0870001	Apolipoprotein B || id:met-d-ApoB	Apolipoprotein B	Apolipoprotein B || ||	TRUE	igd	16	89772619	0.00553496	1.26999e-09	254249	ieu-b-142	Cigarettes smoked per day || id:ieu-b-142	TRUE	reported	igd	2	TRUE	141.178
rs56113850	C	T	C	T	0.107205	0.0238697	0.568	0.579189	FALSE	FALSE	FALSE	met-d-ApoB	19	41353107	0.00417061	NA	6.69993e-09	Apolipoprotein B || id:met-d-ApoB	Apolipoprotein B	Apolipoprotein B || ||	TRUE	igd	19	41353107	0.00560367	1.10002e-81	243952	ieu-b-142	Cigarettes smoked per day || id:ieu-b-142	TRUE	reported	igd	2	TRUE	1416.62
rs58379124	C	T	C	T	0.0669394	0.0127633	0.748	0.770356	FALSE	FALSE	FALSE	met-d-ApoB	8	42579203	0.00492179	NA	0.00980009	Apolipoprotein B || id:met-d-ApoB	Apolipoprotein B	Apolipoprotein B || ||	TRUE	igd	8	42579203	0.00650172	8.99912e-25	258370	ieu-b-142	Cigarettes smoked per day || id:ieu-b-142	TRUE	reported	igd	2	TRUE	422.606
rs632811	G	A	G	A	-0.0367137	-9.03514e-05	0.351	0.328753	FALSE	FALSE	FALSE	met-d-ApoB	15	59155050	0.00442699	NA	0.760001	Apolipoprotein B || id:met-d-ApoB	Apolipoprotein B	Apolipoprotein B || ||	TRUE	igd	15	59155050	0.00641049	1.03001e-08	214251	ieu-b-142	Cigarettes smoked per day || id:ieu-b-142	TRUE	reported	igd	2	TRUE	153.465
rs73229090	A	C	A	C	0.0554895	-0.00267043	0.113	0.118597	FALSE	FALSE	FALSE	met-d-ApoB	8	27442127	0.00645007	NA	0.51	Apolipoprotein B || id:met-d-ApoB	Apolipoprotein B	Apolipoprotein B || ||	TRUE	igd	8	27442127	0.00876271	2.44e-10	255628	ieu-b-142	Cigarettes smoked per day || id:ieu-b-142	TRUE	reported	igd	2	TRUE	154.251
rs7431710	A	G	A	G	-0.0349579	-0.0101232	0.644	0.658093	FALSE	FALSE	FALSE	met-d-ApoB	3	48935583	0.00434402	NA	0.016	Apolipoprotein B || id:met-d-ApoB	Apolipoprotein B	Apolipoprotein B || ||	TRUE	igd	3	48935583	0.0058102	1.81999e-09	261833	ieu-b-142	Cigarettes smoked per day || id:ieu-b-142	TRUE	reported	igd	2	TRUE	140.025
rs75494138	T	C	T	C	0.0598763	-0.00539132	0.0618	0.071521	FALSE	FALSE	FALSE	met-d-ApoB	11	46465361	0.00801554	NA	0.33	Apolipoprotein B || id:met-d-ApoB	Apolipoprotein B	Apolipoprotein B || ||	TRUE	igd	11	46465361	0.0105682	1.45001e-08	258399	ieu-b-142	Cigarettes smoked per day || id:ieu-b-142	TRUE	reported	igd	2	TRUE	103.875
rs787362	A	T	A	T	0.0304766	0.0021105	0.452	0.418337	FALSE	TRUE	TRUE	met-d-ApoB	4	67904931	0.00419899	NA	0.8	Apolipoprotein B || id:met-d-ApoB	Apolipoprotein B	Apolipoprotein B || ||	TRUE	igd	4	67904931	0.00557353	4.49997e-08	262450	ieu-b-142	Cigarettes smoked per day || id:ieu-b-142	TRUE	reported	igd	2	FALSE	114.971
rs790564	C	A	C	A	-0.0408927	-0.00486333	0.719	0.723312	FALSE	FALSE	FALSE	met-d-ApoB	8	64604218	0.00463287	NA	0.32	Apolipoprotein B || id:met-d-ApoB	Apolipoprotein B	Apolipoprotein B || ||	TRUE	igd	8	64604218	0.00619302	3.97009e-11	261674	ieu-b-142	Cigarettes smoked per day || id:ieu-b-142	TRUE	reported	igd	2	TRUE	168.871
rs7928017	A	C	A	C	-0.0329314	0.00950704	0.413	0.443227	FALSE	FALSE	FALSE	met-d-ApoB	11	113448762	0.00417295	NA	0.015	Apolipoprotein B || id:met-d-ApoB	Apolipoprotein B	Apolipoprotein B || ||	TRUE	igd	11	113448762	0.00555848	3.14e-09	258763	ieu-b-142	Cigarettes smoked per day || id:ieu-b-142	TRUE	reported	igd	2	TRUE	131.393
rs7951365	C	T	C	T	0.0389511	0.00267213	0.306	0.313312	FALSE	FALSE	FALSE	met-d-ApoB	11	16377044	0.00447918	NA	0.67	Apolipoprotein B || id:met-d-ApoB	Apolipoprotein B	Apolipoprotein B || ||	TRUE	igd	11	16377044	0.00596781	6.62979e-11	258295	ieu-b-142	Cigarettes smoked per day || id:ieu-b-142	TRUE	reported	igd	2	TRUE	161.041
rs8034191	C	T	C	T	0.182567	0.00511839	0.328	0.334477	FALSE	FALSE	FALSE	met-d-ApoB	15	78806023	0.00437142	NA	0.27	Apolipoprotein B || id:met-d-ApoB	Apolipoprotein B	Apolipoprotein B || ||	TRUE	igd	15	78806023	0.00588925	1e-200	255729	ieu-b-142	Cigarettes smoked per day || id:ieu-b-142	TRUE	reported	igd	2	TRUE	3724.36
rs806798	C	T	C	T	-0.0308507	0.00906816	0.543	0.474143	FALSE	FALSE	FALSE	met-d-ApoB	6	26214473	0.00412355	NA	0.0369999	Apolipoprotein B || id:met-d-ApoB	Apolipoprotein B	Apolipoprotein B || ||	TRUE	igd	6	26214473	0.00553204	2.47999e-08	257120	ieu-b-142	Cigarettes smoked per day || id:ieu-b-142	TRUE	reported	igd	2	TRUE	118.028
rs895330	G	C	G	C	-0.0390041	0.00895327	0.206	0.19276	FALSE	TRUE	FALSE	met-d-ApoB	19	4060707	0.00523299	NA	0.0840001	Apolipoprotein B || id:met-d-ApoB	Apolipoprotein B	Apolipoprotein B || ||	TRUE	igd	19	4060707	0.00701668	2.67997e-08	250059	ieu-b-142	Cigarettes smoked per day || id:ieu-b-142	TRUE	reported	igd	2	TRUE	124.354

## Sheet: Table S6
Supplementary Table S4. MR estimates of smoking on blood lipids.
Exposure	Mediators	IVW			MR-Egger			Weighted median			Heterogeneity			Pleiotropy
		β(95% CI)	P		β(95% CI)	P		β(95% CI)	P		Q(I2)	P		Intercept	P
Smoking	Triglycerides in very large HDL	0.06(0.03, 0.09)	0.0006		0.08(0.02, 0.14)	0.014		0.05(0.01, 0.10)	0.017		25.92(19.0%)	0.21		-0.0018	0.38
Smoking	Cholesterol in small VLDL	0.05(0.01, 0.08)	0.006		0.05(-0.01, 0.10)	0.145		0.04(-0.01, 0.08)	0.09		15.61(0%)	0.62		0.0002	0.9
